# Supplementary material for: A human electrophysiological signature of Fragile X pathophysiology is shared in V1 of Fmr1-/y mice
Source: Nat Commun. 2026 Feb 9;17:1497. doi: 10.1038/s41467-026-69243-0 (PMC12891484; doi:10.1038/s41467-026-69243-0)
Supplement: Supplementary file 4 — Source data [file 41467_2026_69243_MOESM4_ESM.xlsx]

## Sheet: Fig. 2b
Frequencies		2	2.2	2.4	2.6	2.8	3	3.2	3.4	3.6	3.8	4	4.2	4.4	4.6	4.8	5	5.2	5.4	5.6	5.8	6	6.2	6.4	6.6	6.8	7	7.2	7.4	7.6	7.8	8	8.2	8.4	8.6	8.8	9	9.2	9.4	9.6	9.8	10	10.2	10.4	10.6	10.8	11	11.2	11.4
Absolute power (FX mice)		19.1916	19.4012	19.5418	19.6455	20.3043	20.6187	21.0509	21.1106	21.2748	21.384	21.3782	21.3744	21.3531	21.185	20.7856	20.4359	20.1113	19.9794	19.4898	19.0762	18.7665	18.4196	17.84	17.3343	17.1033	16.5961	16.1677	15.6859	15.3621	14.9776	14.5903	14.4668	14.196	13.8563	13.6322	13.3747	13.2398	13.0973	12.9661	12.7251	12.3771	11.9867	12.0893	12.2536	12.2804	12.2874	12.2713	12.299
		19.8785	19.8409	19.8374	19.6834	19.8385	19.8039	19.6722	19.5937	19.5097	19.4873	19.2745	19.0669	18.7474	18.1905	18.1429	18.01	17.7749	17.4488	17.0597	16.908	16.7144	16.5769	16.5018	16.38	15.8808	15.6597	15.5076	15.053	14.6049	14.5491	14.1731	13.9973	13.7804	13.6952	13.6634	13.462	13.2105	13.1719	12.5443	12.6298	12.5389	12.4104	12.1139	11.6919	11.5811	11.4769	11.2538	11.0937
		19.8144	19.5899	19.2534	18.977	18.9943	19.1189	19.1058	18.9377	19.1945	19.4356	19.5129	19.5526	19.4508	19.2731	19.0906	18.9001	18.657	18.5621	18.4114	18.2336	17.9101	17.6142	17.5983	17.3944	17.4239	17.2627	17.1545	16.7787	16.3399	16.1926	15.9576	15.3876	15.0947	14.6665	14.2381	14.0477	13.7493	13.7017	13.6133	13.3545	13.2005	13.2151	13.0728	12.6236	12.3581	11.9702	11.7691	11.5262
		20.5799	20.7154	20.9152	21.1163	21.5326	21.6247	21.9593	22.0291	22.2628	22.0066	21.9009	21.9893	21.7607	21.3981	21.1317	20.8601	20.2823	19.715	19.4016	19.3392	18.8081	18.4406	18.5054	18.184	17.7283	17.4909	17.2081	17.1341	16.8063	16.7511	16.475	15.9842	15.7672	15.4854	15.1811	14.8289	14.5923	14.2028	13.8362	13.4741	13.3842	13.2318	13.0067	12.9596	12.8308	12.807	12.482	12.4087
		15.4943	16.2359	16.4959	17.0231	17.413	17.6176	17.7012	17.7851	17.9594	17.9106	17.5541	17.2694	16.8546	16.5206	16.1365	15.4867	15.0692	14.6705	14.308	13.9409	13.7059	13.6133	13.0796	12.8517	12.7056	12.6495	12.409	12.2604	11.8933	11.6376	11.359	11.1612	11.1118	10.7256	10.5489	10.3664	10.3337	10.077	10.1607	10.0908	10.117	10.0183	10.0113	9.80183	9.55734	9.47199	9.34088	9.04236
		19.902	19.7635	19.994	19.9637	20.3584	20.5294	21.037	21.4218	21.5014	21.7052	21.7626	21.9758	21.8494	21.7217	21.4582	21.1088	20.6798	20.3405	20.1057	19.7253	19.3005	19.0129	18.9137	18.6258	18.5158	18.1748	17.951	17.6073	17.4366	17.1311	17.125	16.8396	16.5841	16.3851	16.2883	16.2916	16.1367	16.1372	15.8589	15.6814	15.5405	15.7418	15.7269	15.523	15.4646	15.1452	15.0578	14.787
		21.1919	21.1284	20.9439	20.5984	20.6589	20.8328	20.7159	20.8894	21.0996	20.9692	20.833	20.7003	20.5925	20.2444	20.1691	19.942	19.7715	19.8816	19.5061	19.5271	19.2982	19.1294	19.099	18.9959	19.1129	18.9268	18.4425	18.1029	17.933	17.7382	17.3313	16.914	16.5939	16.0125	15.5579	15.2966	15.0311	14.4269	13.8853	13.9357	13.5942	13.3195	13.2557	13.1306	13.0328	12.7785	12.8569	12.6844
		17.7194	17.7865	18.2126	18.4375	18.915	19.2789	19.6398	19.7754	20.2675	20.6588	20.8856	21.088	20.8444	20.9594	20.7659	20.748	20.5239	20.3755	20.1337	19.7222	19.3356	19.1209	19.0839	18.5972	18.1598	17.8852	16.9541	16.4812	15.9065	15.4541	15.1402	14.7511	14.4203	13.8187	13.6007	13.4041	13.4599	13.521	13.2644	13.2871	12.7557	12.835	12.8162	12.5588	12.6088	12.3265	12.2198	12.1233
		19.3825	20.1679	20.7223	21.2346	22.2674	23.155	23.8068	24.1471	24.2068	24.1987	24.2687	24.0605	23.9864	23.9413	23.5324	22.9586	22.6111	22.5526	22.488	22.1154	21.929	21.7106	21.3008	20.3243	19.9877	19.4104	18.748	18.2636	17.6161	17.3049	16.9848	16.5788	16.0334	15.5878	14.8403	14.6773	14.2998	13.9515	13.5662	13.4852	13.3146	13.8851	13.8339	14.1001	14.0889	14.148	14.0815	14.0274
		16.8273	16.8924	17.1428	17.3836	17.5027	17.6548	18.2099	18.4136	18.7018	18.6346	18.9616	19.2612	19.5441	19.4653	19.2949	19.2943	18.741	18.41	17.8312	17.7462	17.2461	16.86	16.0989	16.0098	15.8139	15.793	15.6793	15.6817	15.3655	15.0022	14.7664	14.445	14.118	13.9353	13.7229	13.5148	13.2899	13.6989	13.722	13.9149	14.0057	13.8451	13.7483	13.5848	13.3512	13.1736	12.736	12.0016
		19.9385	19.3792	19.4863	19.1745	19.0703	19.0406	19.0096	18.8901	18.5628	18.4025	18.221	18.1589	17.7566	17.4663	17.1353	16.7425	16.2402	15.9338	15.3506	14.8608	14.6688	14.666	14.4521	14.4073	14.5412	14.5905	14.342	14.3433	14.348	14.1832	14.0362	13.586	13.6165	13.3515	13.3628	13.1682	12.9386	12.4901	12.5592	12.5631	12.6661	12.7329	12.4563	12.3261	12.126	11.8958	11.8356	11.6841
Absolute power (WT mice)		19.7812	19.7472	19.6929	19.6051	19.5743	19.9417	19.911	19.6783	19.7448	20.075	20.1183	19.9001	19.8336	19.7772	19.4098	19.2176	19.1897	19.1149	18.7368	18.6556	18.5864	18.479	18.0353	17.8423	17.5332	17.3507	17.1102	16.8271	16.3999	16.4474	16.2765	15.989	15.6877	15.6189	15.2396	15.3951	15.0952	15.0104	14.7702	14.7421	14.4827	14.3937	14.2602	14.0044	13.5375	13.4917	13.1218	12.7384
		20.5279	20.3013	20.3788	20.3314	20.3749	20.3205	20.218	20.0013	19.8408	19.7876	19.5796	19.6348	19.599	19.5359	19.4722	19.2384	19.1062	18.8938	18.6513	18.58	18.4815	18.2229	18.1501	17.9311	17.7554	17.3463	16.9456	16.7892	16.6749	16.4647	15.741	15.4722	15.054	14.7432	14.4836	14.2493	14.1014	13.8334	13.7324	13.535	13.4601	13.204	12.9929	12.6126	12.3056	12.0665	11.7595	11.5748
		19.4129	19.5416	19.3704	19.2015	19.1007	19.0608	19.0826	19.0142	19.0641	19.1361	19.2822	18.9881	19.1507	19.1975	19.2609	19.401	19.383	19.5603	19.4169	19.2059	19.0226	18.7993	18.7382	18.7546	18.5718	18.3173	18.1639	17.8156	17.4974	17.1314	16.9024	16.6196	16.4225	16.1548	15.819	15.2907	14.7294	14.5366	14.1813	14.0856	13.8483	13.367	13.3666	13.2717	12.9923	12.9774	12.4475	12.687
		21.3711	21.112	20.9627	20.7935	20.6886	20.5225	20.4717	20.2985	19.9298	19.5724	19.3802	19.3209	19.2081	19.2973	19.054	19.3651	19.1128	19.3695	19.4268	19.5237	19.4263	19.5463	19.3339	19.3372	19.1889	18.9491	18.8515	18.638	18.006	17.9205	17.4597	17.1037	16.7566	16.4261	15.8122	15.2816	14.9289	14.919	14.6997	14.6493	14.3668	14.2694	14.252	14.0276	13.8889	13.9478	13.6247	13.5554
		20.0275	19.6176	19.9109	19.9355	20.2167	20.3622	20.1115	20.0859	19.813	19.8007	19.7226	19.3381	19.3189	19.0362	18.4665	18.1365	17.9995	17.7934	17.4625	17.2964	17.2251	17.0086	16.5662	16.1297	15.6206	15.3764	15.0006	14.1916	13.8437	13.6012	13.3024	13.3229	13.1138	12.7156	12.3978	12.1444	12.3445	12.0871	12.1608	11.9621	11.6639	11.6565	11.549	11.4823	11.4822	11.1688	10.9127	10.9343
		20.2255	19.9348	20.0782	20.1986	20.5006	20.6541	20.5935	20.8822	21.1307	21.2789	21.1357	21.193	21.3627	21.1246	20.9434	20.8539	20.2622	20.3102	19.9701	19.7495	19.504	19.2041	18.7459	18.4418	17.8297	17.5435	17.0984	16.6746	16.2896	15.9108	15.568	15.5051	15.0284	14.9011	14.8183	14.5662	14.1804	14.086	13.6953	13.8723	13.5884	13.2412	13.0184	12.8764	12.787	12.6402	12.3758	12.1624
		19.1374	19.0599	19.3023	19.554	19.5086	19.2939	19.2964	19.272	19.1451	19.1591	18.9932	18.8599	18.6079	18.4568	18.3844	18.1774	18.3661	18.2705	18.1582	18.3144	18.2653	18.1964	17.8011	17.6625	17.2416	17.0839	16.4575	16.5194	15.8885	15.5766	15.3772	15.4026	15.2927	15.2253	14.7558	13.9091	13.7838	13.6339	13.3584	13.2641	13.0407	12.8797	12.4649	12.5748	12.3795	12.1587	12.1535	11.8353
		20.51	20.8807	21.1442	21.2499	21.3262	21.4357	21.6666	21.6003	21.5752	21.7172	21.2979	21.1744	21.1483	21.0087	20.8005	20.5634	20.7144	20.434	20.5073	20.5025	20.5767	20.4463	20.1104	19.9045	19.5439	19.0744	18.6181	18.4349	17.915	17.5774	16.9772	16.4485	16.0076	15.6491	15.3461	15.0067	14.9515	14.8732	14.6684	14.3761	14.2729	14.3003	14.0973	14.0048	13.7908	13.4409	13.2879	12.8434
		18.8962	18.696	18.3539	18.5785	18.4638	18.5912	18.7166	18.7921	18.9954	19.0652	19.4335	19.7204	19.7793	19.8954	20.2855	20.7046	20.9002	21.0733	21.1023	21.1202	20.7195	20.636	20.4055	20.2583	19.7381	19.1588	18.5558	17.7439	17.0239	16.7044	16.4308	16.0291	15.7145	15.1155	15.134	15.0758	14.9338	14.7333	14.3999	14.3099	14.0494	13.44	13.4756	13.3056	12.9554	12.3716	12.3611	12.3922
		20.7931	20.5503	20.4957	20.4519	20.4148	20.7733	20.8501	21.2796	21.2041	21.1233	21.6061	22.3262	22.9284	23.127	23.3313	23.3304	23.3216	23.1286	23.1475	23.007	22.384	21.4836	20.6826	20.113	19.8118	19.4258	18.9554	18.6064	18.2284	17.6844	17.7627	17.494	17.4022	17.0597	16.7266	16.476	16.2465	15.9497	15.6798	15.3611	14.8971	14.743	14.5792	14.6313	14.1916	14.0479	13.7954	13.5371
		20.2343	19.8197	19.6643	19.7127	20.1917	19.895	19.9085	19.9967	20.0114	20.1204	20.1519	20.0457	20.2254	20.0471	19.8879	19.7411	19.5596	19.358	19.3043	19.1999	19.2093	18.8981	18.3991	18.1873	17.9969	17.7459	17.4557	16.7717	16.4445	16.1351	15.6722	15.3794	15.0163	14.383	14.0203	13.9969	13.8739	13.6573	13.424	12.8282	12.415	12.2001	11.9621	11.8813	11.5786	10.9484	10.6101	10.731
[truncated: 218 more columns]

## Sheet: Fig. 2c
	Offset	Offset		Slope	Slope
	FX	WT		FX	WT
	23.4375	23.0784		1.32626	1.12008
	23.6142	24.1303		1.2637	1.24419
	22.837	22.9117		1.13887	1.1727
	24.6467	24.6182		1.26733	1.18208
	19.8876	23.6819		1.1877	1.26532
	22.9739	23.8652		1.0192	1.24768
	25.0174	22.8323		1.34594	1.18557
	21.1571	25.0003		1.0358	1.34673
	24.0083	21.8801		1.20634	1.07927
	20.3865	24.3397		1.10454	1.25136
	23.4965	23.6371		1.32939	1.25546
Frequencies	2	2.2	2.4	2.6	2.8	3	3.2	3.4	3.6	3.8	4	4.2	4.4	4.6	4.8	5	5.2	5.4	5.6	5.8	6	6.2	6.4	6.6	6.8	7	7.2	7.4	7.6	7.8	8	8.2	8.4	8.6	8.8	9	9.2	9.4	9.6	9.8	10	10.2	10.4	10.6	10.8	11	11.2	11.4	11.6
Aperiodic power (FX)	19.445	18.8961	18.3949	17.9338	17.507	17.1096	16.7379	16.3887	16.0595	15.748	15.4526	15.1716	14.9036	14.6476	14.4025	14.1673	13.9414	13.724	13.5146	13.3125	13.1172	12.9283	12.7455	12.5682	12.3963	12.2293	12.067	11.9092	11.7556	11.606	11.4602	11.318	11.1792	11.0436	10.9112	10.7818	10.6552	10.5313	10.41	10.2913	10.1749	10.0608	9.949	9.83928	9.73162	9.62593	9.52215	9.4202	9.32003
	19.8101	19.287	18.8094	18.3702	17.9634	17.5848	17.2306	16.8979	16.5842	16.2874	16.0059	15.7382	15.4828	15.2389	15.0053	14.7813	14.566	14.3589	14.1593	13.9667	13.7807	13.6007	13.4265	13.2576	13.0937	12.9346	12.78	12.6297	12.4833	12.3407	12.2018	12.0663	11.934	11.8049	11.6787	11.5554	11.4348	11.3167	11.2012	11.088	10.9771	10.8685	10.7619	10.6573	10.5548	10.4541	10.3552	10.258	10.1626
	19.4087	18.9373	18.5069	18.111	17.7445	17.4032	17.084	16.7842	16.5015	16.234	15.9803	15.739	15.5089	15.2891	15.0786	14.8767	14.6827	14.496	14.3161	14.1426	13.9749	13.8127	13.6557	13.5035	13.3558	13.2125	13.0731	12.9376	12.8057	12.6772	12.552	12.4299	12.3107	12.1943	12.0806	11.9694	11.8607	11.7544	11.6502	11.5482	11.4483	11.3504	11.2543	11.1601	11.0677	10.9769	10.8878	10.8003	10.7142
	20.8317	20.3071	19.8282	19.3877	18.9798	18.6	18.2448	17.9112	17.5966	17.299	17.0167	16.7481	16.4921	16.2474	16.0132	15.7885	15.5726	15.3649	15.1647	14.9716	14.785	14.6045	14.4298	14.2604	14.0961	13.9366	13.7815	13.6307	13.4839	13.341	13.2016	13.0657	12.9331	12.8036	12.677	12.5534	12.4324	12.314	12.1981	12.0846	11.9735	11.8645	11.7576	11.6527	11.5499	11.4489	11.3497	11.2523	11.1566
	16.3123	15.8207	15.3719	14.959	14.5767	14.2209	13.888	13.5753	13.2804	13.0016	12.737	12.4853	12.2454	12.0161	11.7966	11.586	11.3837	11.189	11.0014	10.8204	10.6456	10.4764	10.3127	10.1539	9.99996	9.85044	9.70513	9.5638	9.42624	9.29226	9.16167	9.0343	8.91	8.78863	8.67005	8.55413	8.44076	8.32983	8.22124	8.11488	8.01067	7.90853	7.80837	7.71012	7.6137	7.51905	7.42611	7.33482	7.24511
	19.9058	19.4839	19.0988	18.7445	18.4164	18.1111	17.8254	17.557	17.304	17.0647	16.8377	16.6217	16.4158	16.219	16.0307	15.85	15.6764	15.5093	15.3483	15.193	15.043	14.8978	14.7573	14.6211	14.4889	14.3606	14.2359	14.1147	13.9966	13.8816	13.7696	13.6603	13.5536	13.4495	13.3477	13.2482	13.1509	13.0558	12.9626	12.8713	12.7819	12.6942	12.6083	12.524	12.4412	12.36	12.2802	12.2019	12.1249
	20.9657	20.4085	19.8999	19.4321	18.9989	18.5956	18.2183	17.864	17.5298	17.2138	16.914	16.6288	16.3569	16.097	15.8482	15.6096	15.3804	15.1598	14.9472	14.7421	14.5439	14.3522	14.1666	13.9868	13.8123	13.6428	13.4782	13.318	13.1621	13.0103	12.8623	12.7179	12.5771	12.4395	12.3052	12.1738	12.0453	11.9196	11.7965	11.676	11.5579	11.4422	11.3287	11.2173	11.1081	11.0008	10.8955	10.792	10.6904
	18.039	17.6103	17.2188	16.8588	16.5254	16.215	15.9247	15.652	15.3949	15.1517	14.9209	14.7015	14.4922	14.2922	14.1008	13.9171	13.7407	13.5709	13.4073	13.2495	13.097	12.9495	12.8067	12.6682	12.534	12.4036	12.2768	12.1536	12.0336	11.9168	11.8029	11.6918	11.5834	11.4776	11.3741	11.273	11.1742	11.0774	10.9827	10.89	10.7991	10.71	10.6227	10.537	10.4529	10.3703	10.2893	10.2097	10.1314
	20.3768	19.8775	19.4216	19.0023	18.614	18.2526	17.9145	17.5968	17.2974	17.0141	16.7454	16.4898	16.246	16.0132	15.7902	15.5763	15.3708	15.1731	14.9826	14.7987	14.6211	14.4493	14.283	14.1218	13.9654	13.8135	13.6659	13.5224	13.3827	13.2466	13.1139	12.9846	12.8583	12.735	12.6146	12.4968	12.3817	12.269	12.1587	12.0507	11.9449	11.8411	11.7394	11.6396	11.5417	11.4455	11.3511	11.2584	11.1673
	17.0615	16.6043	16.1869	15.803	15.4475	15.1165	14.8069	14.5161	14.2419	13.9826	13.7365	13.5025	13.2793	13.0661	12.8619	12.6661	12.478	12.2969	12.1225	11.9541	11.7915	11.6342	11.4819	11.3343	11.1911	11.0521	10.9169	10.7855	10.6576	10.533	10.4115	10.2931	10.1775	10.0646	9.95431	9.84651	9.74108	9.63791	9.53692	9.43801	9.3411	9.24611	9.15296	9.06159	8.97192	8.8839	8.79747	8.71256	8.62913
	19.4946	18.9443	18.442	17.9799	17.552	17.1537	16.7811	16.4311	16.1011	15.7889	15.4928	15.2111	14.9425	14.6859	14.4401	14.2045	13.978	13.7601	13.5502	13.3476	13.1518	12.9625	12.7792	12.6016	12.4292	12.2618	12.0992	11.941	11.7871	11.6371	11.4909	11.3483	11.2092	11.0734	10.9406	10.8109	10.684	10.5598	10.4383	10.3192	10.2026	10.0883	9.97616	9.86619	9.75827	9.65233	9.54831	9.44612	9.34571
Aperiodic power (WT)	19.7066	19.243	18.8197	18.4303	18.0698	17.7342	17.4203	17.1254	16.8473	16.5843	16.3348	16.0975	15.8712	15.6549	15.4479	15.2493	15.0586	14.875	14.6981	14.5274	14.3624	14.2029	14.0485	13.8988	13.7536	13.6126	13.4756	13.3423	13.2125	13.0862	12.963	12.8429	12.7257	12.6112	12.4994	12.3901	12.2832	12.1786	12.0761	11.9758	11.8776	11.7812	11.6868	11.5941	11.5032	11.4139	11.3263	11.2402	11.1556
	20.3849	19.8699	19.3997	18.9672	18.5668	18.194	17.8452	17.5176	17.2088	16.9166	16.6395	16.3758	16.1245	15.8843	15.6543	15.4337	15.2218	15.0179	14.8214	14.6317	14.4486	14.2714	14.0998	13.9336	13.7722	13.6156	13.4634	13.3153	13.1712	13.0309	12.8941	12.7607	12.6304	12.5033	12.3791	12.2576	12.1389	12.0227	11.9089	11.7975	11.6883	11.5813	11.4764	11.3735	11.2725	11.1733	11.076	10.9803	10.8864
	19.3816	18.8962	18.453	18.0454	17.6679	17.3166	16.9879	16.6791	16.388	16.1126	15.8514	15.6029	15.366	15.1396	14.9229	14.7149	14.5152	14.323	14.1378	13.959	13.7864	13.6194	13.4577	13.301	13.1489	13.0013	12.8578	12.7183	12.5825	12.4502	12.3212	12.1955	12.0728	11.9529	11.8358	11.7214	11.6094	11.4999	11.3927	11.2877	11.1848	11.0839	10.985	10.888	10.7928	10.6994	10.6076	10.5175	10.4289
	21.0598	20.5705	20.1238	19.7129	19.3325	18.9783	18.647	18.3357	18.0423	17.7647	17.5014	17.2509	17.0121	16.7839	16.5654	16.3559	16.1545	15.9608	15.7741	15.5939	15.4199	15.2515	15.0885	14.9306	14.7773	14.6285	14.4839	14.3432	14.2063	14.073	13.943	13.8162	13.6925	13.5717	13.4537	13.3383	13.2255	13.1151	13.007	12.9011	12.7974	12.6958	12.5961	12.4983	12.4023	12.3081	12.2156	12.1248	12.0355
	19.8729	19.3491	18.871	18.4311	18.0239	17.6448	17.2901	16.957	16.6429	16.3457	16.0639	15.7958	15.5401	15.2959	15.062	14.8377	14.6221	14.4147	14.2149	14.0221	13.8358	13.6556	13.4811	13.312	13.148	12.9887	12.8339	12.6833	12.5368	12.394	12.2549	12.1192	11.9868	11.8575	11.7311	11.6076	11.4869	11.3687	11.253	11.1397	11.0287	10.9199	10.8131	10.7085	10.6058	10.5049	10.4059	10.3086	10.2131
	20.1093	19.5928	19.1214	18.6876	18.2861	17.9122	17.5625	17.234	16.9243	16.6313	16.3534	16.089	15.8369	15.5961	15.3655	15.1443	14.9317	14.7272	14.5302	14.34	14.1563	13.9787	13.8066	13.6399	13.4781	13.3211	13.1684	13.0199	12.8754	12.7347	12.5975	12.4637	12.3331	12.2056	12.081	11.9593	11.8402	11.7236	11.6096	11.4978	11.3884	11.2811	11.1758	11.0726	10.9713	10.8719	10.7743	10.6784	10.5841
	19.2634	18.7727	18.3246	17.9125	17.5309	17.1757	16.8434	16.5313	16.237	15.9586	15.6945	15.4433	15.2037	14.9749	14.7557	14.5455	14.3436	14.1493	13.962	13.7813	13.6068	13.438	13.2745	13.116	12.9623	12.8131	12.668	12.527	12.3897	12.2559	12.1255	11.9984	11.8743	11.7532	11.6348	11.5191	11.4059	11.2952	11.1868	11.0806	10.9766	10.8747	10.7747	10.6766	10.5803	10.4859	10.3931	10.302	10.2124
	20.9462	20.3888	19.8799	19.4117	18.9783	18.5748	18.1973	17.8427	17.5084	17.1922	16.8922	16.6068	16.3347	16.0747	15.8258	15.5871	15.3577	15.1369	14.9242	14.719	14.5207	14.3289	14.1432	13.9633	13.7887	13.6191	13.4544	13.2941	13.1381	12.9862	12.8381	12.6937	12.5528	12.4151	12.2807	12.1492	12.0207	11.8949	11.7718	11.6512	11.533	11.4172	11.3036	11.1922	11.0829	10.9756	10.8702	10.7667	10.6649
	18.6312	18.1844	17.7766	17.4014	17.054	16.7307	16.4281	16.144	15.8761	15.6226	15.3822	15.1535	14.9355	14.7271	14.5276	14.3363	14.1525	13.9756	13.8051	13.6406	13.4817	13.328	13.1792	13.035	12.8951	12.7592	12.6271	12.4987	12.3737	12.252	12.1333	12.0176	11.9046	11.7943	11.6866	11.5812	11.4782	11.3774	11.2787	11.1821	11.0874	10.9946	10.9035	10.8143	10.7266	10.6406	10.5562	10.4732	10.3917
	20.5728	20.0548	19.5819	19.1469	18.7442	18.3692	18.0185	17.689	17.3784	17.0846	16.8058	16.5407	16.2878	16.0463	15.815	15.5931	15.38	15.1749	14.9772	14.7865	14.6023	14.4241	14.2515	14.0843	13.9221	13.7645	13.6114	13.4625	13.3176	13.1764	13.0388	12.9047	12.7737	12.6458	12.5209	12.3987	12.2793	12.1624	12.048	11.9359	11.8262	11.7185	11.613	11.5095	11.4079	11.3082	11.2103	11.1141	11.0196
	19.8578	19.3381	18.8637	18.4273	18.0232	17.647	17.2951	16.9646	16.6529	16.3581	16.0785	15.8124	15.5588	15.3164	15.0844	14.8618	14.648	14.4422	14.2439	14.0526	13.8677	13.6889	13.5158	13.348	13.1853	13.0272	12.8736	12.7242	12.5788	12.4372	12.2992	12.1645	12.0331	11.9048	11.7795	11.657	11.5371	11.4199	11.3051	11.1926	11.0825	10.9745	10.8686	10.7648	10.6629	10.5628	10.4646	10.3681	10.2732
[truncated: 217 more columns]

## Sheet: Fig. 2d-f
Periodic Peak 1 params		Center frequency	Center frequency		Maximum power	Maximum power
Genotype		FX	WT		FX	WT
		4.6	6.2		6.5374	4.27607
		4.2	6.4		3.32871	4.05024
		5.6	6.6		4.09523	5.45357
		4.4	6.8		5.26866	4.41159
		3.8	4.4		4.90907	3.77877
		4.6	5		5.50266	5.7096
		6.8	6.2		5.30059	4.75842
		5	6.2		6.83086	6.11738
		4.6	5.8		7.92813	7.47955
		5	5.8		6.62822	8.22044
		4.2	6		2.94785	5.34156
Frequencies	2	2.2	2.4	2.6	2.8	3	3.2	3.4	3.6	3.8	4	4.2	4.4	4.6	4.8	5	5.2	5.4	5.6	5.8	6	6.2	6.4	6.6	6.8	7	7.2	7.4	7.6	7.8	8	8.2	8.4	8.6	8.8	9	9.2	9.4	9.6	9.8	10	10.2	10.4	10.6	10.8	11	11.2	11.4	11.6
Periodic power (FX inset and main figure)	-0.253379	0.505131	1.14693	1.71162	2.79728	3.50906	4.31298	4.7219	5.21533	5.636	5.92562	6.20286	6.44943	6.5374	6.38316	6.2686	6.16991	6.25538	5.9752	5.76371	5.64927	5.49133	5.09458	4.7661	4.70699	4.36681	4.10066	3.77665	3.60649	3.37163	3.13014	3.14883	3.01687	2.8127	2.72101	2.59298	2.58459	2.56597	2.55609	2.43384	2.20219	1.92583	2.1403	2.41434	2.5488	2.66152	2.74918	2.87885	2.67082
2 Hz frequency resolution	0.0684336	0.553949	1.02795	1.31327	1.8751	2.21907	2.44162	2.69587	2.92553	3.19985	3.26861	3.32871	3.26459	2.95161	3.13755	3.22872	3.20884	3.08995	2.90036	2.94128	2.93376	2.97616	3.07533	3.12247	2.78704	2.72504	2.72759	2.4233	2.1216	2.20832	1.97132	1.93105	1.84636	1.89035	1.9847	1.90665	1.77574	1.85514	1.34311	1.54183	1.56181	1.54197	1.35201	1.03454	1.02636	1.02288	0.898641	0.835641	0.768912
	0.405687	0.652601	0.746548	0.866005	1.24987	1.71571	2.02179	2.15358	2.69309	3.20161	3.53257	3.81363	3.94184	3.98403	4.01206	4.02345	3.97432	4.06609	4.09523	4.09106	3.93519	3.80152	3.94266	3.89087	4.06807	4.05024	4.08137	3.84112	3.53419	3.51541	3.40562	2.95768	2.784	2.4722	2.15755	2.07826	1.88856	1.9473	1.96307	1.80623	1.75217	1.86475	1.81851	1.46351	1.29044	0.993256	0.881334	0.72596	0.752952
	-0.251774	0.40823	1.087	1.72865	2.55278	3.02467	3.71442	4.11798	4.66628	4.70766	4.88425	5.24117	5.26866	5.1507	5.11851	5.07162	4.70969	4.35009	4.23687	4.36757	4.02311	3.83609	4.0756	3.92359	3.63223	3.55428	3.42661	3.50336	3.32239	3.41009	3.27334	2.91853	2.83408	2.68179	2.50408	2.27556	2.15996	1.88874	1.63803	1.38944	1.41073	1.36735	1.24916	1.30689	1.28092	1.35809	1.13235	1.15637	1.09586
	-0.817961	0.415167	1.12405	2.06409	2.83629	3.39671	3.81317	4.20985	4.67896	4.90907	4.81712	4.78409	4.60921	4.50449	4.33996	3.90071	3.68554	3.48149	3.30659	3.12051	3.06036	3.1369	2.76697	2.69772	2.70565	2.79903	2.70391	2.69659	2.46707	2.34535	2.19735	2.12686	2.20177	1.93692	1.87882	1.81225	1.89293	1.74714	1.93947	1.97592	2.10634	2.10979	2.20293	2.09172	1.94364	1.95293	1.91477	1.70754	1.34269
	-0.00376079	0.279565	0.895213	1.21918	1.94196	2.41833	3.21164	3.8648	4.1974	4.64043	4.92488	5.35406	5.43355	5.50266	5.42749	5.25881	5.00341	4.83118	4.75736	4.53224	4.25752	4.11513	4.15644	4.00476	4.02682	3.81415	3.71511	3.49264	3.44	3.24943	3.35546	3.17936	3.03046	2.93568	2.94055	3.04335	2.9858	3.08142	2.89635	2.81009	2.75864	3.04758	3.11864	2.99903	3.02335	2.78525	2.77751	2.58512	2.40142
	0.226282	0.719887	1.04395	1.16634	1.66008	2.23718	2.49757	3.02541	3.56978	3.75536	3.91898	4.07153	4.23564	4.14743	4.32082	4.33241	4.39111	4.72188	4.5589	4.78504	4.7543	4.77716	4.93238	5.00912	5.30059	5.284	4.96439	4.78493	4.77093	4.7279	4.46901	4.19602	4.01682	3.57293	3.25278	3.12279	2.98582	2.50729	2.08879	2.25968	2.03624	1.87736	1.92704	1.91323	1.92473	1.77766	1.96141	1.89239	1.87268
	-0.319569	0.176237	0.993755	1.5787	2.38956	3.06385	3.71512	4.12336	4.87261	5.50709	5.96462	6.38659	6.35225	6.66721	6.66515	6.83086	6.78321	6.80455	6.72633	6.47271	6.23858	6.17139	6.27722	5.92893	5.62589	5.48164	4.67723	4.32764	3.87292	3.53736	3.33732	3.05929	2.83685	2.34119	2.22656	2.13109	2.2857	2.44355	2.2817	2.39715	1.95663	2.12497	2.19355	2.02184	2.15596	1.95613	1.93047	1.91359	2.07268
	-0.994348	0.290438	1.30065	2.23234	3.6534	4.90244	5.89237	6.55024	6.90939	7.18458	7.52328	7.57073	7.74031	7.92813	7.74226	7.38233	7.24028	7.37952	7.50544	7.31664	7.30791	7.26127	7.01781	6.20248	6.02234	5.59691	5.08204	4.74125	4.23342	4.05837	3.87086	3.59427	3.17504	2.85276	2.22574	2.18043	1.91813	1.68247	1.40745	1.43453	1.36973	2.04395	2.09453	2.4605	2.54726	2.70248	2.73039	2.76897	2.72429
	-0.234208	0.288081	0.955865	1.5806	2.05521	2.53833	3.40297	3.89752	4.45983	4.65208	5.22509	5.75877	6.26478	6.39926	6.43295	6.62822	6.26306	6.11308	5.70875	5.79205	5.45459	5.22579	4.61699	4.67553	4.62276	4.74099	4.76243	4.89619	4.70798	4.46927	4.35492	4.15199	3.94055	3.87074	3.76856	3.66832	3.54886	4.06099	4.18506	4.4769	4.6646	4.59897	4.59534	4.5232	4.37925	4.28966	3.93854	3.28908	3.26935
	0.443868	0.434877	1.04429	1.19461	1.51833	1.88689	2.22858	2.45901	2.4617	2.6136	2.72827	2.94785	2.81408	2.78047	2.69519	2.53807	2.2622	2.17368	1.80048	1.51321	1.51702	1.70347	1.67286	1.80574	2.11195	2.32868	2.24276	2.40225	2.56098	2.54611	2.54526	2.23766	2.40729	2.27814	2.42213	2.35732	2.25459	1.9303	2.12094	2.24385	2.46351	2.6446	2.48016	2.45993	2.36771	2.24343	2.28733	2.23803	1.89482
Periodic power (WT inset and main figure)	0.0746311	0.504202	0.873188	1.17476	1.50448	2.20747	2.49069	2.55294	2.89749	3.49068	3.78346	3.80267	3.96243	4.12223	3.96188	3.96821	4.13115	4.23996	4.03876	4.12826	4.22392	4.27607	3.9868	3.94349	3.77958	3.73814	3.63463	3.48481	3.18738	3.36124	3.31347	3.14603	2.96204	3.0077	2.74016	3.00497	2.81204	2.83185	2.69402	2.76624	2.60512	2.61247	2.57339	2.41025	2.03432	2.07781	1.79556	1.49823	1.23335
2 Hz frequency resolution	0.143048	0.431477	0.979095	1.36423	1.80813	2.12652	2.3728	2.4837	2.63201	2.87096	2.94008	3.25901	3.47448	3.65158	3.8179	3.80465	3.88444	3.87595	3.82991	3.94821	4.03296	3.95154	4.05024	3.99751	3.9832	3.73072	3.48222	3.47387	3.50371	3.43379	2.84691	2.71151	2.42359	2.23994	2.10448	1.99167	1.96252	1.81073	1.82349	1.73753	1.77173	1.62262	1.51648	1.23914	1.03314	0.893221	0.683488	0.594435	0.459174
	0.0312924	0.645467	0.917333	1.15609	1.4328	1.74425	2.09476	2.33511	2.6761	3.02351	3.43079	3.3852	3.78468	4.05792	4.33803	4.68609	4.86778	5.23731	5.27917	5.2469	5.2362	5.17993	5.2805	5.45357	5.42285	5.316	5.30606	5.0973	4.91488	4.68117	4.58112	4.4241	4.34976	4.20184	3.98317	3.56935	3.12001	3.03665	2.78859	2.79795	2.66351	2.28305	2.38155	2.38369	2.19944	2.27807	1.83995	2.16957	1.93195
	0.311244	0.541478	0.838841	1.08062	1.35611	1.5442	1.82469	1.96273	1.88752	1.80771	1.87881	2.06999	2.19595	2.51335	2.48862	3.00924	2.95829	3.40876	3.65278	3.92976	4.00648	4.29475	4.24531	4.40667	4.41159	4.32065	4.36759	4.2948	3.79973	3.84758	3.51669	3.28744	3.06414	2.85443	2.35847	1.94329	1.70343	1.80394	1.69268	1.74816	1.5694	1.57363	1.65592	1.52934	1.48661	1.63962	1.40904	1.43065	1.34176
	0.154679	0.268446	1.0399	1.50437	2.19277	2.71741	2.82137	3.12898	3.17013	3.45492	3.65877	3.54236	3.77877	3.74036	3.40454	3.29881	3.37733	3.37863	3.24765	3.27433	3.38929	3.35302	3.08505	2.81768	2.47265	2.38776	2.16675	1.50831	1.30699	1.20722	1.04747	1.20369	1.12707	0.858097	0.666668	0.536719	0.857667	0.718407	0.907825	0.822384	0.635193	0.736616	0.735877	0.773786	0.876481	0.663832	0.50683	0.625682	0.530333
	0.11622	0.341932	0.956874	1.511	2.21454	2.74185	3.03096	3.64819	4.20644	4.64755	4.78231	5.10397	5.52572	5.52848	5.57793	5.7096	5.33049	5.58294	5.43996	5.40947	5.34766	5.22541	4.9393	4.80191	4.35153	4.22246	3.92997	3.65466	3.41415	3.17613	2.97054	3.04142	2.69533	2.69547	2.73723	2.60693	2.34024	2.36237	2.08574	2.37445	2.20001	1.96015	1.84251	1.80373	1.81568	1.76828	1.60155	1.48401	1.31326
	-0.125953	0.28724	0.977619	1.64146	1.97765	2.11818	2.45296	2.74076	2.9081	3.20053	3.29868	3.4166	3.40418	3.48191	3.62868	3.63186	4.02246	4.12125	4.19622	4.53302	4.65854	4.75842	4.52664	4.54647	4.27929	4.27082	3.78948	3.99248	3.49882	3.32067	3.25161	3.40419	3.4184	3.47216	3.12097	2.38998	2.37786	2.33866	2.17164	2.18345	2.06406	2.00509	1.69019	1.89823	1.79913	1.67282	1.76037	1.53337	1.34577
	-0.436177	0.491973	1.26435	1.83816	2.34797	2.8609	3.46931	3.75763	4.06684	4.52502	4.4057	4.56756	4.81358	4.93396	4.97468	4.97637	5.35669	5.29703	5.58311	5.78356	6.05596	6.11738	5.96718	5.94122	5.75526	5.4553	5.16372	5.14075	4.77691	4.59116	4.13904	3.75477	3.45479	3.23399	3.06544	2.85751	2.93083	2.97827	2.89662	2.72489	2.73992	2.88315	2.79364	2.81259	2.70793	2.46531	2.41771	2.07669	1.96519
	0.265001	0.511618	0.57737	1.17708	1.4098	1.8605	2.28841	2.64808	3.11931	3.44252	4.05132	4.56688	4.84384	5.16828	5.7579	6.36828	6.74777	7.09772	7.29722	7.47955	7.23782	7.30796	7.22631	7.22332	6.84307	6.39958	5.92866	5.24519	4.65013	4.45239	4.29748	4.01152	3.80991	3.32121	3.44742	3.4946	3.45562	3.35586	3.12117	3.12787	2.96202	2.44542	2.57201	2.49129	2.22876	1.73095	1.8049	1.91898	1.90438
	0.22035	0.495509	0.913807	1.30499	1.67064	2.40408	2.83156	3.59061	3.82565	4.03876	4.80026	5.78554	6.64061	7.0807	7.51632	7.73726	7.94159	7.95372	8.17032	8.22044	7.78169	7.05949	6.4311	6.02865	5.88977	5.66126	5.34397	5.14392	4.91082	4.50795	4.72389	4.58934	4.62852	4.41386	4.20575	4.07725	3.96722	3.78726	3.6318	3.42515	3.07094	3.02442	2.9662	3.1218	2.78374	2.73971	2.58514	2.42307	2.5163
	0.376542	0.4816	0.800655	1.28547	2.16851	2.24797	2.61339	3.0321	3.35843	3.76228	4.07339	4.23325	4.66659	4.73069	4.80349	4.87927	4.9116	4.91586	5.06039	5.14732	5.34156	5.20921	4.88324	4.83925	4.81163	4.71865	4.58207	4.04745	3.86568	3.6979	3.37309	3.21489	2.98319	2.47819	2.24081	2.33998	2.33683	2.23745	2.1189	1.63556	1.33253	1.22558	1.0935	1.11656	0.915731	0.38561	0.145561	0.36292	0.323794
[truncated: 217 more columns]

## Sheet: Fig. 3a
Frequencies	1.6	1.8	2	2.2	2.4	2.6	2.8	3	3.2	3.4	3.6	3.8	4	4.2	4.4	4.6	4.8	5	5.2	5.4	5.6	5.8	6	6.2	6.4	6.6	6.8	7	7.2	7.4	7.6	7.8	8	8.2	8.4	8.6	8.8	9	9.2	9.4	9.6	9.8	10	10.2	10.4	10.6	10.8	11	11.2
Absolute power (FX mice)	24.7099	24.3279	24.1706	24.4217	24.4667	24.6582	24.6024	24.537	24.5531	24.4139	24.3682	24.2862	24.0919	23.7091	23.6769	23.7251	23.8338	23.8522	23.9875	24.2166	24.241	24.4357	24.4014	24.4011	24.4333	24.4228	24.537	24.3601	24.0907	23.9371	23.8332	23.6513	23.3172	22.9014	22.2962	21.9807	21.6723	21.1958	20.7645	20.2933	19.841	19.5117	19.2713	19.0194	18.8748	18.7049	18.3713	18.2578	18.0179
	26.8097	26.6163	26.7336	26.6956	26.6725	26.6254	26.3709	26.2664	26.3313	26.0906	26.0856	25.8549	25.6807	25.5288	25.3616	25.294	25.2489	24.9553	24.9004	24.9231	24.8637	24.7062	24.7604	24.4379	24.4357	24.1674	23.9896	23.9884	23.7581	23.261	22.9798	22.7812	22.1848	21.9434	21.6904	21.2845	20.9718	20.7195	20.7235	20.8847	20.8101	20.5578	20.5394	20.443	20.041	19.9352	19.7466	19.2309	19.2048
	21.4298	21.4405	21.458	21.5096	21.3959	21.277	20.9441	20.7698	20.5258	20.3432	20.341	20.2587	20.3152	20.2278	19.9783	20.1365	20.2207	20.384	20.5466	20.8646	21.109	21.1966	21.3819	21.5497	21.5337	21.549	21.497	21.2458	20.9582	20.3742	19.9035	19.3897	18.8407	18.0559	17.6061	16.9917	16.2914	16.2018	15.7722	15.4446	15.2489	15.0436	14.7843	14.6248	14.6697	14.673	14.6379	14.3365	14.3204
	24.125	23.6769	23.2702	23.1813	23.134	23.2386	23.1076	22.9743	22.7614	22.5122	22.5092	22.4638	22.4062	22.1655	22.4408	22.4057	22.608	22.566	23.0279	23.157	23.1813	23.234	23.3421	23.1642	23.149	23.0125	22.7911	22.4074	21.9031	21.5677	21.2776	20.8386	20.174	19.8011	19.5422	19.2199	19.1692	19.0317	18.6898	18.5921	18.3904	18.2584	18.1527	18.0826	17.7653	17.4877	17.3713	17.19	17.0927
	24.6234	24.5998	24.8021	24.8459	24.732	24.74	24.654	24.6495	24.493	24.3329	24.4342	24.1855	23.9227	23.5263	23.0927	23.0923	22.6551	23.0093	23.1633	23.0694	23.1402	23.169	22.7788	22.722	22.7195	22.5773	22.3335	22.005	21.8785	21.7235	21.0644	20.9877	20.851	20.7359	20.5172	20.2955	20.0311	19.6368	19.299	19.1559	18.8317	18.6326	18.3551	18.0353	17.966	17.8351	17.5366	17.5389	17.1641
	26.4074	26.1978	25.8779	25.9368	25.6212	25.5248	25.4274	25.2187	25.0544	24.8706	24.6698	24.5197	24.2073	24.1734	24.1594	23.942	23.5465	23.5019	23.3231	23.2616	23.2906	23.2124	23.1727	22.9838	22.7956	22.7438	22.6489	22.6573	22.6674	22.3066	21.9947	21.7352	21.6347	21.1204	20.907	20.565	20.1846	19.7537	19.2535	18.8537	18.523	18.2401	18.0606	17.845	17.6758	17.552	17.4201	17.2887	16.9513
	22.9945	22.7173	22.7271	22.683	22.5106	22.5456	22.4121	22.5321	22.5597	22.5767	22.6239	22.4845	22.3055	22.2256	21.9928	21.7168	21.2368	20.982	20.9041	20.8155	20.8676	20.817	20.9641	21.0859	21.1394	21.1894	21.229	21.2078	20.949	20.6009	20.3022	20.0371	19.5939	19.2076	18.7286	18.1931	17.8751	17.3857	16.9697	16.8593	16.5185	16.4578	16.1645	15.7418	15.2821	15.1168	14.8806	14.9175	14.8886
	27.4917	26.9994	26.7008	26.4255	26.4112	26.0588	25.8372	25.6626	25.3464	25.107	25.0295	24.7338	24.7213	24.5074	24.1619	23.9948	24.0173	23.9914	23.9006	23.7	23.6831	23.5034	23.5021	23.5949	23.5179	23.48	23.3885	23.3708	23.2122	23.0996	22.7621	22.4971	22.1439	21.7955	21.5293	21.4964	21.1541	20.778	20.6558	20.2791	20.1581	20.0215	19.9725	19.6454	19.5058	19.2718	19.2612	19.094	18.9866
	26.6451	26.4663	26.7173	26.9012	26.9178	27.0716	27.3945	27.6158	27.5392	27.4913	27.2151	27.1152	26.8172	26.5384	26.3151	25.9186	25.5683	25.3093	24.9175	24.895	24.7271	24.854	24.9547	25.0348	25.0595	25.2283	25.254	25.1811	25.1004	24.8757	24.6845	24.3211	23.8993	23.4322	22.9607	22.6193	22.2549	21.9069	21.5038	21.1471	20.6983	20.4636	20.1471	19.9796	19.7308	19.2975	19.172	18.8783	18.7057
	23.8066	23.662	23.4892	23.3972	23.261	23.2396	23.4169	23.4958	23.1999	23.0078	22.8508	22.5875	22.7277	22.6098	22.6637	22.3147	22.445	22.5019	22.7814	23.0739	23.4493	23.6789	24.128	24.2381	24.4703	24.4237	24.392	24.3649	23.9161	23.7651	23.3086	22.8651	22.363	21.7361	21.7476	21.3864	20.8414	20.6618	20.3462	19.9304	19.7148	19.3943	19.4016	18.9676	18.8499	18.8025	18.3114	18.0449	17.8806
	24.228	23.9752	23.6667	23.6506	23.7201	23.8724	23.6423	23.78	23.6513	23.4572	23.2019	23.0189	22.9251	22.6481	22.5327	22.294	22.4983	22.6235	22.7359	23.2159	23.6152	24.0097	24.2628	24.4648	24.4756	24.5355	24.4224	24.4023	24.2506	23.9477	23.6265	22.971	22.66	22.1733	21.6843	21.3039	20.603	20.4189	20.1044	19.5348	19.208	18.7614	18.5142	18.2519	18.1456	18.0524	17.8648	17.3927	17.4376
	27.0912	26.9876	27.041	26.9637	26.8691	26.6916	26.579	26.4318	26.367	25.9649	25.7833	25.6582	25.1133	24.7267	24.6387	24.6853	24.385	24.1117	24.0361	24.1687	24.0648	24.0672	23.9322	24.0344	24.0202	24.2755	24.3528	24.344	24.4042	24.3751	24.0527	23.8436	23.5297	23.159	22.7073	22.4193	22.0723	21.4638	20.7748	20.4745	20.0038	19.5852	19.5343	19.3438	18.9365	18.5719	18.5232	18.3978	18.2672
	29.3857	29.4104	29.6231	29.7842	29.8666	29.8569	29.9217	30.0305	30.0595	30.0026	29.8628	29.8587	29.5116	29.1942	28.8016	28.3803	27.8738	27.4695	26.8731	26.5764	26.1984	25.863	25.6728	25.7003	25.4062	25.3184	25.4382	25.4207	25.3814	25.4853	25.6381	25.5398	25.2678	25.1269	24.9858	24.9699	24.7298	24.8323	24.5878	24.3923	23.8645	23.6269	23.3592	22.9736	22.6997	22.4635	22.2252	21.9121	21.7298
	27.2376	27.0346	27.3312	27.614	27.7617	28.0662	28.117	28.2216	28.3552	28.4586	28.3177	28.1039	27.9261	27.566	27.2955	26.9415	26.872	26.5051	25.9866	25.9364	25.7654	25.8552	25.692	25.376	25.3134	25.3293	25.2585	25.3959	25.41	25.2244	25.2867	25.3286	25.1464	24.9952	24.9712	24.8882	24.7312	24.5631	24.3088	23.9695	23.9329	23.7173	23.5576	23.2338	22.9436	22.6986	22.5122	22.3788	22.2899
	29.3212	29.2402	29.4108	29.5594	29.6643	29.8292	29.9533	29.5188	29.249	29.0333	29.0123	28.9594	28.5321	28.1258	27.6968	27.0536	27.0254	26.9492	26.8313	26.7483	26.3947	26.044	25.8438	25.8458	25.8467	25.7439	25.8801	25.8512	25.9211	25.8594	25.7836	25.75	25.4641	24.9552	24.6342	24.3792	24.0073	23.7779	23.5792	23.4329	23.3508	23.2548	23.1643	22.9509	22.9318	22.9195	22.6559	22.6662	22.6826
	30.4777	30.4873	30.4046	30.4438	30.0727	30.1281	30.0424	29.9133	29.6691	29.418	29.2246	29.0629	28.8025	28.8437	28.4071	27.926	27.3135	27.2241	27.118	26.7632	26.4845	26.2252	26.0466	26.201	26.1868	26.1473	26.2119	26.2216	26.0711	26.0491	26.0772	25.839	25.4935	25.1623	25.0126	25.0783	24.6554	24.5056	24.7104	24.3903	24.0729	24.0499	24.2799	24.1586	24.1038	23.8618	23.7309	23.2553	23.1686
	25.9409	25.8898	25.8152	25.9557	26.2355	26.1394	26.4482	26.6157	26.537	26.577	26.5438	26.3591	26.2726	26.0683	26.0257	25.9287	25.6627	25.3726	25.3308	25.5814	25.6643	25.6895	25.779	25.777	25.7411	25.5804	25.5908	25.4447	25.3508	25.0619	24.729	24.3669	24.1793	23.8578	23.5403	23.1993	22.8852	22.519	22.143	21.7846	21.6475	21.4516	21.1853	21.3133	21.1332	21.0102	21.2671	21.1746	21.0975
	25.1214	24.9331	24.9066	24.7154	24.973	24.9346	24.9718	24.878	24.8377	24.621	24.2865	24.1617	23.9526	23.5618	23.555	23.312	23.1843	23.0891	23.3361	23.2775	23.2645	23.3838	23.1882	23.0929	23.1222	23.2563	23.163	22.9782	22.9447	22.8035	22.5401	22.2217	21.96	21.8812	21.5694	21.2143	21.0391	20.7099	20.3836	20.2626	19.9849	19.698	19.6526	19.3995	18.9322	18.5307	18.4323	18.102	18.0189
	24.7096	24.6043	24.7201	24.8687	25.0269	25.0303	25.1741	25.2353	25.3036	25.1947	25.0646	24.7988	24.5335	24.0764	23.8033	23.7815	23.7119	23.3325	23.2289	23.1467	23.1354	23.2442	23.4846	23.3868	23.5058	23.3592	23.1817	23.1782	22.9032	22.9214	22.8844	22.5035	22.1721	21.9084	21.4472	21.035	20.7555	20.374	20.1106	19.7568	19.5489	19.2311	18.9568	18.7972	18.5452	18.2599	18.3436	18.2521	18.1547
	25.7237	25.5009	25.4001	25.3857	25.5022	25.6457	25.5481	25.361	25.2174	24.9834	24.7709	24.6175	24.4523	24.1106	23.8784	23.6051	23.1506	23.2258	23.0821	23.2043	23.321	23.3609	23.2877	23.5318	23.2621	23.2941	23.2104	23.0965	22.8864	22.5706	22.2932	22.0936	21.8407	21.4707	21.3238	21.1635	21.1366	20.9126	20.7223	20.5552	20.2434	19.9423	19.8529	19.7497	19.6152	19.435	19.316	19.3456	19.1965
	26.4919	26.441	26.7342	26.8789	26.9511	26.8908	26.9115	26.754	26.5096	26.3127	26.2069	25.9424	25.4008	25.0545	25.0325	24.7272	24.7484	24.678	24.5048	24.3674	24.3111	24.2466	24.3449	24.2433	24.0215	24.0192	23.7112	23.2811	23.3834	23.3628	23.1909	22.9417	22.5588	22.5044	22.3744	22.0841	22.0101	21.6499	21.1944	21.0056	20.8514	20.4769	20.3845	20.2724	20.1892	20.0947	20.1921	20.0408	19.7722
	26.366	26.7272	26.8136	26.8496	26.9888	27.2988	27.2797	27.2935	27.1815	26.8725	26.3402	25.8099	25.5402	25.0065	24.531	24.0181	23.7967	23.6306	23.391	23.3331	23.0514	23.0332	22.7066	22.8135	22.7373	22.6898	22.6144	22.4927	22.2063	22.1674	21.9941	21.7409	21.5103	21.1891	20.8499	20.5424	20.5249	20.2854	19.9604	19.6815	19.5195	19.2823	18.8584	18.6869	18.572	18.5315	18.2189	18.2677	17.956
Absolute power (WT mice)	25.8211	25.4521	25.5163	25.6675	26.0632	26.1373	26.3899	26.592	26.6085	26.6916	26.9395	26.9482	26.9843	26.9828	27.1332	27.1789	27.2092	27.1719	27.2142	27.1749	26.9274	26.7887	26.4438	26.1352	25.8492	25.4876	25.3096	24.7658	24.4811	24.0889	23.839	23.5027	23.2426	23.1475	22.747	22.7772	22.6925	22.3549	22.1412	21.9017	22.0357	21.9852	21.7845	21.5825	21.3057	21.1398	21.1034	21.1422	20.9804
	21.1106	20.7529	20.757	20.9254	21.238	21.6885	21.8954	22.0188	22.1879	22.5692	22.7489	23.0672	23.1955	23.1369	23.1175	23.1355	23.2797	23.3905	23.3883	22.9708	22.884	22.8636	22.6331	22.6333	22.4334	22.3177	21.9546	21.8819	21.5647	21.3042	21.0612	20.6142	20.0521	19.613	19.3797	19.0703	18.7501	18.2375	17.9016	17.7862	17.2817	17.2514	17.1057	16.9518	16.7631	16.7319	16.7913	16.5657	16.4376
	23.6766	23.2058	23.0223	23.0324	23.0673	22.9903	22.9513	23.0978	23.3676	23.426	23.7497	23.8315	24.1733	24.016	24.0107	24.1438	24.2332	24.059	23.993	23.8331	23.5599	23.2863	23.2462	23.2231	23.2723	23.1732	23.0356	23.0031	22.7524	22.3685	22.0738	21.6392	21.2437	20.3913	19.7769	19.3723	18.5624	18.0939	17.7837	17.1352	16.9277	16.7411	16.4769	16.3793	16.1956	16.035	15.9889	15.7775	15.7725
	27.1113	26.9925	27.2148	27.5185	27.6478	27.6425	27.8964	28.0697	28.202	28.2113	28.3288	28.4077	28.7382	28.7128	28.8004	29.1304	29.1359	29.1577	29.0541	29.0257	28.9525	28.5996	28.146	27.5908	26.7267	26.1821	25.5723	24.9827	24.7026	24.3304	24.1053	23.8544	23.5463	23.1496	23.0502	22.8384	22.7691	22.4749	22.4666	22.308	22.2076	22.2752	22.217	22.2675	22.173	22.1888	22.2094	22.0295	21.8002
	25.7313	25.5568	25.6175	25.4941	25.5367	25.5949	25.583	25.5609	25.6329	25.5216	25.3043	25.1364	25.0175	24.948	24.7111	24.5333	24.3947	24.2547	24.4596	24.6427	24.646	24.7209	25.0031	25.0217	24.8984	24.8008	24.8291	24.8078	24.5294	24.3226	24.1485	23.6772	23.2709	22.7568	22.4177	22.2002	21.5322	21.1593	20.8716	20.474	20.2075	19.9455	19.7362	19.7018	19.6526	19.4283	19.3498	19.1674	19.0641
	22.4692	22.0932	21.9079	21.9674	22.1093	22.3879	22.4743	22.6796	22.8577	23.0194	23.1008	23.2384	23.3449	23.1548	23.229	22.9808	22.8966	22.7367	22.7036	22.7299	22.5672	22.5507	22.5137	22.496	22.6826	22.7142	22.6211	22.575	22.5084	22.3811	22.1369	21.6797	21.4297	21.0693	20.5636	20.1648	19.7076	19.4981	19.3211	19.0229	18.6226	18.112	17.7825	17.6609	17.491	17.2274	17.1573	16.9666	16.6907
	24.6839	24.6805	24.6097	24.7138	25.0071	25.1154	25.1707	25.39	25.6454	25.6803	25.9707	26.1267	26.2722	26.0923	26.1816	26.2663	26.1139	25.9326	25.772	25.7495	25.2449	24.9188	24.94	24.6366	24.4517	24.2431	24.1089	23.7833	23.5969	23.2485	23.0015	22.3099	21.8113	21.2741	20.9121	20.7707	20.4564	20.2634	20.0446	19.8415	19.5933	19.3704	19.0812	18.8539	18.3942	18.0455	17.8886	17.5425	17.4282
	28.2198	27.8005	27.3684	26.9606	26.7637	26.4497	26.1326	25.9572	25.879	25.83	25.6105	25.534	25.441	25.4377	25.393	25.4474	25.4691	25.2239	25.3391	25.4552	25.6556	25.7018	25.8941	25.8179	25.7572	25.7332	25.7092	25.6963	25.4071	25.2201	24.6806	24.3565	23.8706	23.3656	22.8646	22.4472	22.0072	21.4689	21.1901	20.9625	20.7188	20.4525	20.3896	20.1903	20.0873	19.524	19.136	18.9965	19.11
	23.9927	23.8964	23.8603	23.9378	23.9044	23.8962	23.7975	23.9857	23.931	24.1243	24.0524	24.1629	23.8895	23.4578	23.4504	23.3387	23.2059	23.2184	23.085	23.0199	22.9931	23.0504	23.0681	23.2326	23.3465	23.4352	23.3905	23.4808	23.4642	23.3097	23.2424	23.187	22.8638	22.4679	22.1116	21.7922	21.4345	20.9846	20.7048	20.0836	19.5951	19.2827	18.7828	18.4942	18.0654	17.7728	17.6937	17.5701	17.3371
	23.9663	23.7671	23.5893	23.2145	23.0337	22.877	22.7357	22.5661	22.5108	22.2614	21.9715	21.948	21.8201	21.7384	21.7753	21.7913	21.9624	22.0884	22.1747	22.402	22.8704	23.4352	23.6788	23.8616	23.9043	24.0758	24.0092	23.7748	23.667	23.3629	22.9428	22.35	22.034	21.4231	20.8494	20.3862	19.7761	19.4718	19.0618	18.6414	18.2887	17.8179	17.589	17.5001	17.4817	17.2995	16.9056	16.714	16.669
	24.1481	23.9693	24.1247	24.4311	24.6483	24.7769	24.98	25.2656	25.5806	25.5794	25.7034	25.8573	25.9108	25.8307	25.7439	25.6163	25.403	25.3371	25.2312	25.0108	25.149	25.0413	24.7763	24.7674	24.5009	24.5216	24.1298	23.8106	23.6618	23.2834	22.7997	22.4724	22.0706	21.8698	21.3881	20.9524	20.7831	20.6266	20.3766	19.9853	19.9197	19.602	19.3281	19.0037	18.7719	18.6801	18.3984	18.1621	18.0898
	26.9866	26.9074	26.8808	26.9689	27.4039	27.5598	27.5378	27.5487	27.6045	27.5522	27.4549	27.5434	27.4131	27.0111	26.5947	26.1839	25.6528	25.2785	24.5075	24.4395	24.0105	23.5461	23.6255	23.3125	23.4984	23.565	23.5217	23.7615	23.9484	23.7953	23.8581	23.8538	23.8561	23.6575	23.2181	22.8614	22.4701	21.8434	21.4466	20.9261	20.3594	19.7305	19.3578	19.0421	18.8974	18.7242	18.6472	18.593	18.4982
	26.4661	26.0348	25.8461	26.0623	26.1582	26.4068	26.4687	26.5384	26.6527	26.7018	26.8412	26.8407	26.7958	26.7473	26.4487	26.3343	26.0873	25.9781	25.8652	25.5293	25.1866	25.1825	24.9911	24.8089	24.8913	24.6867	24.772	24.6542	24.4602	24.2335	24.0274	23.9374	23.7506	23.5445	23.3462	22.8211	22.6089	22.3684	22.0468	21.8176	21.3829	21.1175	20.6879	20.429	20.1609	19.8769	19.6313	19.3728	19.1525
	33.9895	34.1136	34.2932	34.4496	34.6626	34.5453	34.4938	34.3275	33.9407	33.7138	33.5959	33.3074	33.0625	32.9344	32.7027	32.5199	32.2096	31.8685	31.5738	31.2532	30.9175	30.4469	30.12	29.7687	29.5425	29.4161	29.326	29.0522	28.7759	28.3627	28.2413	27.8599	27.6108	27.2643	27.2111	26.7719	26.3635	26.2393	26.0984	25.8596	25.8915	26.0095	25.6801	25.5976	25.5455	25.5989	25.5598	25.4901	25.3501
	32.6927	32.8637	32.951	32.8986	32.9727	32.7406	32.5789	32.3629	32.2147	31.7924	31.4607	31.3468	31.1712	30.9842	30.6835	30.384	29.9735	29.4213	29.0193	28.4553	27.9082	27.4379	27.1926	26.9527	26.7213	26.4068	26.4465	26.396	26.2802	26.1323	26.0831	25.6919	25.3439	25.2044	25.0016	24.8541	24.582	24.0338	23.8397	23.7009	23.2604	23.3915	23.3791	23.081	23.0734	22.8319	22.4217	22.2082	22.1176
	30.5281	30.6883	31.0693	31.4849	31.7444	31.77	31.847	31.9355	31.8789	31.6802	31.576	31.2784	30.9646	30.4595	30.414	29.9606	29.8923	29.5595	29.3842	29.0684	28.8544	28.6741	28.4158	28.3118	28.0243	27.8578	27.6638	27.4128	27.4415	27.1745	27.0682	26.739	26.5811	26.248	26.2547	25.958	26.0208	25.7896	25.4821	25.4548	25.4103	25.375	25.1165	24.6935	24.6468	24.48	24.2608	24.0743	24.0459
	30.5867	30.1158	29.5707	29.0464	28.7263	28.7409	28.6244	28.3641	27.8854	27.681	27.7168	27.4174	27.211	26.7989	26.5018	26.0333	25.544	25.1508	24.7675	24.1625	23.9927	23.8704	23.8355	23.8929	23.509	23.3847	23.6078	23.5763	23.639	23.403	23.3293	23.0747	22.7111	22.1963	22.1047	21.9255	21.5756	21.3448	21.0115	20.7092	20.677	20.3738	19.864	19.814	19.5287	19.223	19.0247	19.1649	19.084
	28.3971	28.0655	28.0058	27.7344	27.7528	27.7565	27.8795	28.0312	28.3404	28.4271	28.3766	28.2582	28.163	27.8803	27.5757	27.2226	26.8481	26.1344	25.2399	24.8092	24.5274	24.5351	24.1442	24.048	24.0349	23.8248	23.7134	23.807	23.4498	23.2564	23.0554	22.8958	22.8182	22.5491	22.2013	22.0496	21.8122	21.4937	21.3414	20.9278	20.5029	20.2017	20.1003	20.0515	19.7758	19.6289	19.1906	19.1654	18.9651
	26.2735	26.1235	25.8772	25.9556	25.898	25.7926	25.8088	26.0278	26.1739	26.2098	26.0343	26.2235	26.274	26.3015	26.1836	26.1212	26.0867	25.6588	25.3938	25.5233	25.2021	25.029	24.9448	24.9252	24.6063	24.4544	24.3506	24.3878	24.2563	23.9998	23.6168	23.4867	23.0139	22.7047	22.632	22.4337	22.1516	21.9885	21.6739	21.5472	21.5084	21.461	21.2587	20.8554	20.574	20.5451	20.4246	20.191	19.9902
	29.2365	29.0285	28.8296	28.4662	28.3098	28.0414	27.8444	27.5751	27.2475	26.9731	26.6326	26.1993	25.7158	25.4457	25.2061	24.9713	24.7793	24.594	24.4817	24.3225	24.3407	24.3234	24.0251	23.7426	23.4731	23.2632	23.0809	22.7201	22.5439	22.2356	22.0297	22.0113	21.9264	21.3978	21.2057	21.0478	20.9445	20.8703	20.6459	20.4278	20.096	19.7817	19.5504	19.3807	19.2388	18.9048	18.81	18.9651	18.9482
	33.0213	31.2183	30.2891	29.7874	29.4684	29.5018	29.6649	30.0926	30.5636	30.7035	30.9947	30.9759	30.9926	30.708	30.3559	29.8376	29.0861	28.3925	27.5713	26.6768	26.0167	25.3125	24.8768	24.3581	24.3808	24.2731	24.2025	24.38	24.1132	24.084	23.8165	23.4069	23.2085	22.9398	22.8296	22.4815	22.3134	22.3239	22.3808	22.4012	22.4514	22.3975	22.6161	22.8005	22.8397	22.6949	22.4751	22.5353	22.4597
	26.6789	26.5985	26.4636	26.4103	26.1508	26.0767	26.0097	25.9076	26.0027	26.0593	26.0972	26.0474	25.9332	25.723	25.5596	25.3991	25.0978	24.8692	24.3104	23.789	23.3011	23.0259	22.9282	22.7669	22.6392	22.5929	22.5329	22.2012	22.2166	22.2387	22.0534	21.9817	21.7898	21.6136	21.3659	21.2724	21.1993	20.9976	20.8456	20.4631	20.4117	19.9598	19.8444	19.6353	19.4293	19.3711	19.1274	18.6533	18.5474
[truncated: 819 more columns]

## Sheet: Fig. 3b
	Offset	Offset		Slope	Slope		Knee	Knee
	FX	WT		FX	WT		FX	WT
	37.3581	40.2219		1.88409	1.90552		4.51841	5.63039
	40.3291	34.5596		2.01493	1.74566		4.33586	5.75708
	34.3294	33.8524		1.95118	1.77071		4.27122	3.39175
	39.4091	39.5404		2.13545	1.85881		5.39489	4.29223
	38.9723	40.4307		2.06717	2.06363		4.65228	4.91341
	37.3984	35.6799		1.94212	1.80542		3.33106	5.30473
	33.7635	38.7724		1.81841	2.03515		3.39287	4.56474		mice in blue also had black screen data collected
	41.058	39.964		2.11782	2.00532		4.46201	3.87294
	32.7129	37.7468		1.42131	1.94488		1.57541	4.74006
	39.8376	38.9682		2.09184	2.14276		5.75225	5.0547
	38.2981	38.5254		1.9909	1.96316		4.97092	5.193
	34.766	39.693		1.58582	2.05963		1.9978	3.71676
	43.4578	39.1105		2.0898	1.91269		4.4711	4.4577
	43.9603	46.2866		2.06348	2.06526		6.38809	3.62976
	43.3298	42.5719		2.07139	2.04975		4.47272	2.33227
	44.1314	45.4449		2.01741	2.08493		4.42294	4.97456
	42.6867	39.4907		2.137	1.96949		5.89173	2.55674
	38.6677	37.6337		1.97107	1.7684		4.5847	2.68589
	39.2637	40.0472		2.02687	1.95611		4.985	4.88308
	38.838	39.1692		1.89897	1.96201		4.53771	2.70777
	41.9916	42.5191		2.16136	2.11474		4.99435	3.41883
	38.1572	38.7297		1.92147	1.92495		3.74412	3.7134
Frequencies	1.6	1.8	2	2.2	2.4	2.6	2.8	3	3.2	3.4	3.6	3.8	4	4.2	4.4	4.6	4.8	5	5.2	5.4	5.6	5.8	6	6.2	6.4	6.6	6.8	7	7.2	7.4	7.6	7.8	8	8.2	8.4	8.6	8.8	9	9.2	9.4	9.6	9.8	10	10.2	10.4	10.6	10.8	11	11.2
Aperiodic power (FX)	24.4431	24.3114	24.1706	24.0218	23.8661	23.7045	23.538	23.3673	23.1933	23.0167	22.8381	22.6582	22.4773	22.2959	22.1145	21.9334	21.7529	21.5732	21.3945	21.2171	21.0411	20.8666	20.6938	20.5227	20.3535	20.1861	20.0206	19.8571	19.6955	19.536	19.3784	19.2228	19.0693	18.9177	18.7681	18.6205	18.4748	18.331	18.1891	18.0491	17.9109	17.7745	17.6399	17.507	17.3759	17.2465	17.1187	16.9926	16.8681
	26.9457	26.8103	26.6635	26.5066	26.3407	26.1672	25.987	25.8013	25.611	25.417	25.2202	25.0211	24.8206	24.6193	24.4175	24.2157	24.0145	23.814	23.6146	23.4166	23.2201	23.0253	22.8324	22.6414	22.4526	22.2659	22.0815	21.8993	21.7194	21.5418	21.3665	21.1936	21.023	20.8547	20.6887	20.525	20.3635	20.2042	20.0472	19.8923	19.7395	19.5888	19.4402	19.2936	19.149	19.0063	18.8655	18.7267	18.5896
	21.4298	21.2881	21.1359	20.9744	20.8049	20.6286	20.4465	20.2598	20.0692	19.8758	19.6802	19.483	19.285	19.0866	18.8882	18.6904	18.4933	18.2973	18.1027	17.9097	17.7184	17.5289	17.3415	17.1561	16.9729	16.792	16.6132	16.4368	16.2627	16.0909	15.9215	15.7543	15.5894	15.4268	15.2665	15.1084	14.9525	14.7988	14.6472	14.4977	14.3503	14.2049	14.0615	13.9201	13.7806	13.643	13.5072	13.3733	13.2411
	23.4655	23.3801	23.2852	23.1813	23.0689	22.9487	22.8211	22.6869	22.5466	22.4009	22.2504	22.0955	21.937	21.7753	21.6108	21.4442	21.2757	21.1059	20.9349	20.7633	20.5912	20.4189	20.2468	20.0749	19.9036	19.7329	19.563	19.3941	19.2262	19.0595	18.8941	18.73	18.5672	18.406	18.2462	18.0879	17.9312	17.7761	17.6225	17.4706	17.3202	17.1715	17.0244	16.8789	16.735	16.5926	16.4519	16.3127	16.1751
	24.7169	24.5998	24.4715	24.3332	24.1856	24.0299	23.8669	23.6976	23.5229	23.3436	23.1605	22.9743	22.7856	22.5951	22.4033	22.2107	22.0177	21.8246	21.6319	21.4399	21.2487	21.0586	20.8698	20.6825	20.4968	20.3127	20.1305	19.9501	19.7717	19.5952	19.4208	19.2485	19.0782	18.91	18.7439	18.5798	18.4178	18.2579	18.1001	17.9442	17.7904	17.6385	17.4886	17.3406	17.1946	17.0504	16.908	16.7675	16.6287
	26.3125	26.1011	25.8779	25.6451	25.405	25.1593	24.9099	24.658	24.4049	24.1517	23.8991	23.648	23.3989	23.1523	22.9085	22.6678	22.4305	22.1967	21.9666	21.7402	21.5175	21.2987	21.0836	20.8723	20.6648	20.4609	20.2607	20.064	19.8708	19.6811	19.4947	19.3116	19.1317	18.9549	18.7811	18.6103	18.4425	18.2774	18.1151	17.9554	17.7984	17.6438	17.4918	17.3421	17.1948	17.0497	16.9069	16.7662	16.6276
	23.1295	22.9237	22.709	22.4874	22.2606	22.0303	21.7978	21.5641	21.3302	21.097	20.865	20.6348	20.4068	20.1814	19.9588	19.7392	19.5228	19.3097	19.0999	18.8936	18.6907	18.4913	18.2953	18.1026	17.9133	17.7274	17.5446	17.3651	17.1887	17.0154	16.845	16.6776	16.5131	16.3513	16.1923	16.0359	15.8821	15.7308	15.582	15.4356	15.2915	15.1497	15.01	14.8726	14.7372	14.6039	14.4725	14.3431	14.2156
	26.8335	26.7094	26.5731	26.4255	26.2677	26.101	25.9262	25.7445	25.5569	25.3644	25.1678	24.9679	24.7655	24.5612	24.3557	24.1495	23.9431	23.7368	23.5311	23.3263	23.1227	22.9204	22.7197	22.5207	22.3237	22.1286	21.9356	21.7448	21.5563	21.37	21.186	21.0043	20.8249	20.6479	20.4732	20.3008	20.1307	19.9629	19.7974	19.634	19.4729	19.314	19.1572	19.0025	18.8498	18.6992	18.5506	18.404	18.2592
	26.849	26.4663	26.0984	25.7452	25.4064	25.0812	24.7691	24.4693	24.1811	23.9039	23.637	23.3797	23.1316	22.892	22.6604	22.4364	22.2196	22.0095	21.8058	21.6081	21.4161	21.2295	21.048	20.8714	20.6994	20.5318	20.3685	20.2091	20.0535	19.9015	19.7531	19.608	19.466	19.3272	19.1912	19.0581	18.9277	18.7999	18.6746	18.5517	18.4311	18.3128	18.1966	18.0825	17.9704	17.8603	17.752	17.6456	17.5409
	23.6541	23.5767	23.4909	23.3972	23.296	23.1878	23.0731	22.9524	22.8262	22.6951	22.5595	22.4198	22.2767	22.1305	21.9816	21.8305	21.6775	21.5229	21.3671	21.2103	21.0529	20.895	20.737	20.5789	20.421	20.2635	20.1065	19.9501	19.7944	19.6396	19.4857	19.3328	19.181	19.0303	18.8808	18.7325	18.5856	18.4399	18.2955	18.1525	18.0108	17.8706	17.7316	17.5941	17.458	17.3232	17.1898	17.0578	16.9271
	24.0004	23.893	23.7761	23.6506	23.5173	23.377	23.2305	23.0785	22.9219	22.7612	22.5971	22.4302	22.2611	22.0901	21.9179	21.7448	21.5711	21.3971	21.2233	21.0498	20.8768	20.7046	20.5333	20.363	20.194	20.0263	19.86	19.6952	19.5319	19.3703	19.2103	19.0519	18.8953	18.7404	18.5873	18.4358	18.2862	18.1383	17.9921	17.8477	17.7049	17.5639	17.4246	17.2869	17.1509	17.0166	16.8838	16.7526	16.623
	27.6872	27.3337	26.9857	26.6448	26.3121	25.9882	25.6733	25.3676	25.071	24.7834	24.5045	24.234	23.9716	23.717	23.4699	23.23	22.997	22.7704	22.5502	22.3359	22.1273	21.9241	21.7262	21.5332	21.345	21.1614	20.9821	20.807	20.6359	20.4686	20.3051	20.145	19.9883	19.8349	19.6847	19.5374	19.3931	19.2516	19.1128	18.9765	18.8428	18.7115	18.5826	18.4559	18.3314	18.209	18.0887	17.9703	17.8539
	29.3857	29.2608	29.124	28.9763	28.8189	28.6528	28.4791	28.2988	28.1129	27.9224	27.7281	27.5307	27.331	27.1297	26.9272	26.7242	26.521	26.3182	26.1159	25.9145	25.7144	25.5156	25.3184	25.123	24.9294	24.7378	24.5483	24.3609	24.1757	23.9927	23.812	23.6336	23.4574	23.2835	23.1119	22.9426	22.7755	22.6107	22.448	22.2876	22.1293	21.9731	21.819	21.667	21.517	21.369	21.2229	21.0788	20.9365
	27.099	27.0346	26.9632	26.8851	26.8007	26.7103	26.6143	26.513	26.4069	26.2962	26.1814	26.0629	25.941	25.816	25.6882	25.5581	25.4259	25.2918	25.1562	25.0193	24.8814	24.7426	24.6031	24.4632	24.323	24.1827	24.0423	23.9022	23.7622	23.6227	23.4836	23.3451	23.2072	23.0699	22.9335	22.7979	22.6631	22.5293	22.3963	22.2644	22.1335	22.0036	21.8747	21.7469	21.6202	21.4945	21.37	21.2466	21.1242
	29.3659	29.2402	29.1028	28.9549	28.7974	28.6315	28.4582	28.2786	28.0936	27.9041	27.7111	27.5151	27.317	27.1173	26.9167	26.7155	26.5143	26.3134	26.1132	25.914	25.7159	25.5193	25.3242	25.1309	24.9395	24.7501	24.5627	24.3774	24.1943	24.0134	23.8348	23.6584	23.4842	23.3123	23.1427	22.9753	22.8101	22.6471	22.4864	22.3277	22.1712	22.0168	21.8644	21.7141	21.5658	21.4194	21.275	21.1324	20.9918
	30.5795	30.4487	30.3069	30.155	29.9944	29.826	29.6509	29.4702	29.2848	29.0956	28.9033	28.7087	28.5125	28.3151	28.1171	27.9191	27.7213	27.5241	27.3278	27.1326	26.9389	26.7467	26.5562	26.3675	26.1809	25.9962	25.8136	25.6332	25.455	25.279	25.1053	24.9337	24.7645	24.5974	24.4326	24.27	24.1095	23.9513	23.7951	23.6411	23.4891	23.3392	23.1913	23.0454	22.9015	22.7594	22.6192	22.4809	22.3443
	25.9667	25.895	25.8152	25.7274	25.632	25.5296	25.4205	25.3051	25.184	25.0577	24.9266	24.7911	24.6517	24.5089	24.3631	24.2147	24.064	23.9115	23.7573	23.6019	23.4456	23.2885	23.131	22.9732	22.8154	22.6577	22.5003	22.3433	22.1868	22.0311	21.8761	21.722	21.5689	21.4168	21.2658	21.1159	20.9672	20.8197	20.6735	20.5285	20.3849	20.2426	20.1016	19.962	19.8237	19.6867	19.5511	19.4169	19.284
	25.1191	24.9943	24.8594	24.7154	24.5634	24.4043	24.2392	24.0689	23.8943	23.7162	23.5352	23.3521	23.1673	22.9814	22.7949	22.6082	22.4216	22.2355	22.0501	21.8657	21.6824	21.5005	21.3201	21.1413	20.9642	20.7889	20.6155	20.444	20.2744	20.1069	19.9413	19.7778	19.6164	19.4569	19.2995	19.1441	18.9907	18.8393	18.6899	18.5424	18.3968	18.2531	18.1113	17.9713	17.8331	17.6967	17.562	17.429	17.2978
	24.7094	24.6043	24.4894	24.3656	24.2335	24.0941	23.9482	23.7963	23.6395	23.4782	23.3132	23.1451	22.9744	22.8017	22.6274	22.4521	22.2759	22.0994	21.9229	21.7465	21.5706	21.3953	21.2209	21.0474	20.8752	20.7042	20.5346	20.3664	20.1998	20.0348	19.8715	19.7098	19.5499	19.3917	19.2352	19.0805	18.9276	18.7765	18.6272	18.4796	18.3337	18.1896	18.0472	17.9065	17.7675	17.6302	17.4945	17.3605	17.228
	25.8029	25.6728	25.5333	25.3857	25.231	25.0702	24.9042	24.734	24.5602	24.3837	24.205	24.0248	23.8436	23.6618	23.4798	23.298	23.1167	22.9361	22.7565	22.5782	22.4011	22.2256	22.0517	21.8795	21.7091	21.5405	21.3738	21.2091	21.0464	20.8856	20.7268	20.57	20.4153	20.2625	20.1117	19.9628	19.8159	19.6709	19.5278	19.3866	19.2473	19.1097	18.974	18.84	18.7077	18.5772	18.4483	18.3211	18.1954
	26.539	26.441	26.3322	26.2131	26.0844	25.947	25.8015	25.6488	25.4896	25.3247	25.1548	24.9806	24.8028	24.6219	24.4387	24.2535	24.0669	23.8793	23.6911	23.5026	23.3143	23.1262	22.9388	22.7522	22.5666	22.3821	22.199	22.0173	21.8371	21.6585	21.4817	21.3066	21.1333	20.9618	20.7922	20.6245	20.4586	20.2947	20.1327	19.9726	19.8144	19.6581	19.5037	19.3511	19.2004	19.0515	18.9043	18.759	18.6154
	26.366	26.1895	26.0019	25.8052	25.6008	25.3905	25.1755	24.957	24.7362	24.5139	24.2909	24.0679	23.8456	23.6244	23.4047	23.1868	22.9711	22.7577	22.5469	22.3388	22.1334	21.9309	21.7313	21.5347	21.341	21.1504	20.9626	20.7778	20.5959	20.4169	20.2408	20.0674	19.8968	19.7288	19.5636	19.4009	19.2407	19.0831	18.9278	18.775	18.6245	18.4762	18.3302	18.1863	18.0445	17.9048	17.7672	17.6315	17.4977
Aperiodic power (WT)	25.5422	25.4521	25.3545	25.2501	25.1395	25.0234	24.9022	24.7765	24.6469	24.5138	24.3777	24.239	24.0982	23.9556	23.8115	23.6663	23.5202	23.3736	23.2266	23.0794	22.9323	22.7854	22.6389	22.4929	22.3476	22.2029	22.0591	21.9163	21.7744	21.6335	21.4938	21.3551	21.2177	21.0815	20.9465	20.8128	20.6804	20.5492	20.4193	20.2908	20.1635	20.0376	19.9129	19.7896	19.6675	19.5467	19.4272	19.3089	19.1919
	20.8477	20.7529	20.6522	20.5463	20.4358	20.3211	20.2029	20.0816	19.9577	19.8315	19.7035	19.574	19.4433	19.3116	19.1793	19.0465	18.9135	18.7804	18.6474	18.5147	18.3823	18.2505	18.1192	17.9887	17.8589	17.73	17.6019	17.4748	17.3487	17.2236	17.0996	16.9767	16.8549	16.7342	16.6146	16.4962	16.379	16.2629	16.148	16.0342	15.9215	15.8101	15.6997	15.5905	15.4825	15.3755	15.2697	15.165	15.0613
	23.4414	23.2358	23.0223	22.8029	22.5792	22.3528	22.1248	21.8962	21.6678	21.4405	21.2147	20.9909	20.7695	20.5507	20.3348	20.122	19.9124	19.7061	19.5031	19.3035	19.1073	18.9144	18.7248	18.5385	18.3555	18.1757	17.9991	17.8255	17.655	17.4874	17.3228	17.1609	17.0018	16.8454	16.6917	16.5404	16.3917	16.2454	16.1015	15.9598	15.8204	15.6832	15.5481	15.4151	15.2841	15.1551	15.0279	14.9027	14.7792
	27.1365	26.9925	26.8394	26.6785	26.511	26.3379	26.1603	25.9792	25.7953	25.6093	25.4219	25.2336	25.045	24.8565	24.6685	24.4812	24.295	24.1101	23.9267	23.7449	23.5649	23.3867	23.2106	23.0365	22.8645	22.6947	22.527	22.3615	22.1982	22.037	21.8781	21.7213	21.5667	21.4142	21.2638	21.1155	20.9692	20.825	20.6828	20.5425	20.4041	20.2677	20.1331	20.0003	19.8693	19.74	19.6124	19.4866	19.3624
	25.7543	25.6482	25.5318	25.4059	25.2713	25.1289	24.9794	24.8237	24.6625	24.4966	24.3267	24.1535	23.9775	23.7992	23.6193	23.4382	23.2563	23.0739	22.8914	22.7091	22.5273	22.3462	22.166	21.9868	21.8088	21.6322	21.4571	21.2834	21.1114	20.9411	20.7726	20.6058	20.4408	20.2777	20.1164	19.957	19.7994	19.6437	19.4898	19.3378	19.1877	19.0393	18.8928	18.7481	18.6051	18.4638	18.3243	18.1865	18.0503
	22.1244	22.0196	21.9079	21.7899	21.6665	21.5382	21.4058	21.2697	21.1307	20.9891	20.8455	20.7002	20.5536	20.406	20.2578	20.1093	19.9606	19.8121	19.6638	19.516	19.3688	19.2223	19.0767	18.932	18.7884	18.6459	18.5046	18.3645	18.2256	18.0881	17.9519	17.8171	17.6836	17.5515	17.4208	17.2915	17.1636	17.0371	16.912	16.7883	16.6659	16.545	16.4253	16.3071	16.1901	16.0745	15.9601	15.8471	15.7353
	24.8662	24.7434	24.6097	24.466	24.3133	24.1529	23.9855	23.8123	23.634	23.4515	23.2657	23.0771	22.8865	22.6944	22.5014	22.3078	22.1142	21.9208	21.7281	21.5362	21.3454	21.1558	20.9678	20.7814	20.5966	20.4138	20.2328	20.0538	19.8769	19.702	19.5292	19.3585	19.19	19.0235	18.8592	18.697	18.5369	18.3789	18.2229	18.069	17.9171	17.7672	17.6193	17.4732	17.3291	17.1869	17.0465	16.9079	16.771
	27.4906	27.3258	27.1485	26.9606	26.7636	26.5591	26.3485	26.1329	25.9137	25.6919	25.4682	25.2437	25.0188	24.7943	24.5706	24.3482	24.1274	23.9085	23.6918	23.4775	23.2656	23.0564	22.85	22.6463	22.4455	22.2476	22.0526	21.8605	21.6713	21.485	21.3015	21.1208	20.943	20.7678	20.5953	20.4255	20.2583	20.0937	19.9315	19.7718	19.6144	19.4595	19.3068	19.1563	19.0081	18.8619	18.7179	18.576	18.436
	24.1077	23.9887	23.8603	23.7233	23.5788	23.4277	23.2708	23.109	22.9431	22.7738	22.6017	22.4273	22.2514	22.0743	21.8964	21.7182	21.54	21.362	21.1847	21.0081	20.8325	20.658	20.4848	20.313	20.1428	19.9742	19.8072	19.642	19.4786	19.3169	19.1571	18.9992	18.8432	18.689	18.5367	18.3863	18.2377	18.091	17.9461	17.803	17.6617	17.5222	17.3845	17.2485	17.1141	16.9815	16.8505	16.7211	16.5934
	23.5354	23.4388	23.3316	23.2145	23.0882	22.9534	22.8108	22.6611	22.5053	22.3439	22.1776	22.0072	21.8333	21.6564	21.4771	21.2959	21.1134	20.9298	20.7456	20.5611	20.3767	20.1925	20.0089	19.826	19.6441	19.4633	19.2837	19.1055	18.9287	18.7534	18.5798	18.4079	18.2377	18.0692	17.9026	17.7378	17.5747	17.4136	17.2543	17.0968	16.9411	16.7873	16.6353	16.4851	16.3367	16.1901	16.0452	15.902	15.7606
	24.07	23.9693	23.8599	23.7425	23.6178	23.4867	23.3498	23.2077	23.0612	22.9108	22.7571	22.6007	22.442	22.2814	22.1195	21.9565	21.7928	21.6287	21.4645	21.3004	21.1367	20.9735	20.811	20.6493	20.4886	20.329	20.1706	20.0134	19.8576	19.7031	19.5501	19.3986	19.2486	19.1001	18.9532	18.8078	18.6641	18.5219	18.3812	18.2422	18.1047	17.9688	17.8344	17.7015	17.5702	17.4404	17.3121	17.1852	17.0598
	27.2448	27.0697	26.8808	26.68	26.4692	26.2499	26.024	25.7927	25.5575	25.3196	25.0798	24.8392	24.5985	24.3584	24.1194	23.882	23.6466	23.4135	23.1829	22.955	22.7301	22.5082	22.2895	22.0739	21.8616	21.6525	21.4466	21.244	21.0446	20.8484	20.6553	20.4654	20.2785	20.0946	19.9136	19.7356	19.5603	19.3879	19.2181	19.051	18.8865	18.7246	18.5651	18.408	18.2532	18.1008	17.9506	17.8026	17.6568
	26.1226	25.9892	25.8461	25.6946	25.5357	25.3706	25.2001	25.0253	24.8468	24.6656	24.4822	24.2973	24.1114	23.925	23.7385	23.5523	23.3666	23.1818	22.9981	22.8156	22.6347	22.4553	22.2776	22.1018	21.9279	21.7559	21.5859	21.4179	21.252	21.0882	20.9265	20.7669	20.6093	20.4538	20.3004	20.149	19.9996	19.8522	19.7068	19.5633	19.4217	19.282	19.1442	19.0081	18.8739	18.7414	18.6106	18.4815	18.3541
	33.9895	33.8073	33.611	33.4025	33.1839	32.9569	32.7232	32.4844	32.2418	31.9967	31.7501	31.503	31.256	31.0099	30.7652	30.5223	30.2818	30.0438	29.8086	29.5764	29.3473	29.1215	28.899	28.6799	28.4643	28.252	28.0432	27.8377	27.6356	27.4368	27.2413	27.049	26.8599	26.6739	26.4909	26.3109	26.1338	25.9596	25.7882	25.6194	25.4534	25.2899	25.129	24.9705	24.8144	24.6607	24.5093	24.3601	24.2131
	33.3842	33.0248	32.6535	32.2752	31.8938	31.5125	31.1338	30.7595	30.3909	30.0291	29.6746	29.328	28.9895	28.6592	28.3371	28.0231	27.7171	27.4188	27.1282	26.8449	26.5688	26.2995	26.0369	25.7807	25.5307	25.2867	25.0483	24.8155	24.588	24.3655	24.148	23.9352	23.7269	23.5229	23.3232	23.1276	22.9358	22.7479	22.5635	22.3827	22.2053	22.0311	21.8601	21.6921	21.5271	21.365	21.2056	21.0489	20.8948
	30.5281	30.4255	30.3126	30.1901	30.0588	29.9195	29.7729	29.6199	29.4612	29.2976	29.1297	28.9582	28.7837	28.6068	28.428	28.2478	28.0665	27.8847	27.7025	27.5204	27.3386	27.1574	26.9769	26.7974	26.619	26.4418	26.266	26.0917	25.9189	25.7478	25.5783	25.4106	25.2446	25.0805	24.9181	24.7576	24.5989	24.4421	24.2871	24.1339	23.9826	23.833	23.6853	23.5393	23.3951	23.2527	23.1119	22.9729	22.8355
	30.0086	29.6976	29.3756	29.0464	28.7132	28.3787	28.045	27.7137	27.3861	27.0631	26.7455	26.4338	26.1282	25.829	25.5363	25.2501	24.9704	24.6972	24.4303	24.1696	23.9149	23.666	23.4229	23.1853	22.9531	22.726	22.504	22.2868	22.0743	21.8663	21.6627	21.4632	21.2679	21.0764	20.8888	20.7048	20.5243	20.3473	20.1735	20.003	19.8355	19.6711	19.5095	19.3507	19.1947	19.0413	18.8904	18.742	18.5959
	28.5841	28.3058	28.0217	27.7344	27.4461	27.1584	26.8727	26.59	26.311	26.0364	25.7665	25.5017	25.2421	24.9878	24.7389	24.4953	24.2571	24.0241	23.7962	23.5734	23.3554	23.1423	22.9338	22.7298	22.5302	22.3348	22.1435	21.9562	21.7728	21.593	21.4169	21.2442	21.0749	20.9088	20.7459	20.5861	20.4291	20.2751	20.1238	19.9751	19.8291	19.6855	19.5444	19.4057	19.2692	19.135	19.0029	18.8729	18.7449
	26.1115	25.999	25.8772	25.7469	25.6092	25.4647	25.3145	25.1591	24.9995	24.8362	24.6698	24.5011	24.3304	24.1583	23.9852	23.8115	23.6375	23.4636	23.2899	23.1168	22.9445	22.7731	22.6027	22.4336	22.2659	22.0995	21.9347	21.7715	21.6099	21.45	21.2918	21.1353	20.9806	20.8277	20.6765	20.5271	20.3795	20.2337	20.0896	19.9473	19.8067	19.6678	19.5306	19.3951	19.2612	19.129	18.9984	18.8693	18.7418
	29.358	29.0712	28.7727	28.4662	28.1547	27.8406	27.5259	27.2124	26.9013	26.5937	26.2902	25.9915	25.698	25.41	25.1277	24.8511	24.5802	24.3152	24.0559	23.8023	23.5542	23.3116	23.0742	22.842	22.6148	22.3925	22.175	21.962	21.7534	21.5491	21.349	21.1529	20.9607	20.7723	20.5875	20.4062	20.2283	20.0537	19.8823	19.714	19.5487	19.3863	19.2267	19.0698	18.9156	18.7639	18.6147	18.4679	18.3234
	30.4345	30.2338	30.0173	29.7874	29.5464	29.2965	29.0396	28.7775	28.5118	28.244	27.9751	27.7062	27.4382	27.1717	26.9073	26.6456	26.3868	26.1313	25.8793	25.631	25.3865	25.1459	24.9092	24.6765	24.4477	24.2229	24.002	23.7849	23.5717	23.3622	23.1564	22.9541	22.7554	22.5602	22.3683	22.1796	21.9942	21.8119	21.6327	21.4564	21.283	21.1125	20.9446	20.7795	20.6169	20.4569	20.2993	20.1442	19.9914
	26.9782	26.7994	26.6095	26.4103	26.2036	25.9907	25.7733	25.5524	25.3291	25.1045	24.8793	24.6541	24.4297	24.2064	23.9847	23.765	23.5475	23.3324	23.1199	22.9102	22.7033	22.4994	22.2984	22.1005	21.9055	21.7136	21.5247	21.3388	21.1559	20.9758	20.7987	20.6244	20.4528	20.284	20.1179	19.9544	19.7935	19.6351	19.4791	19.3255	19.1743	19.0254	18.8787	18.7342	18.5919	18.4516	18.3134	18.1771	18.0428
[truncated: 819 more columns]

## Sheet: Fig. 3c
Frequencies	1.6	1.8	2	2.2	2.4	2.6	2.8	3	3.2	3.4	3.6	3.8	4	4.2	4.4	4.6	4.8	5	5.2	5.4	5.6	5.8	6	6.2	6.4	6.6	6.8	7	7.2	7.4	7.6	7.8	8	8.2	8.4	8.6	8.8	9	9.2	9.4	9.6	9.8	10	10.2	10.4
Periodic Power (FX inset)	-0.0118209	0	0.214475	0.730691	0.939288	1.52456	2.0974	2.25003	2.29875	1.98121	1.72384	1.10597	1.3695	1.65796	1.64397	2.17868	2.42946	2.91457	3.26929	3.33238	3.56473	3.72016	3.90783	4.14039	4.55098	4.68793	4.51236	5.16373	5.06984	5.12164	4.76516	4.50117	4.34282	4.02389	3.79013	3.35682	2.89197	2.57699	2.27785	2.38732	2.18215	1.99322	1.91833	1.45606	1.35164
1 Hz frequency resolution	-0.239618	-0.274196	0.153504	0.270133	0.609925	0.826075	1.0314	0.863744	0.853969	0.658917	0.585222	0.82678	0.914919	0.995186	1.32547	1.19767	1.80852	1.39419	1.61571	2.03159	1.75193	1.91376	2.24431	2.28758	2.44456	2.85148	2.61174	2.41649	2.58522	2.08096	2.01902	1.89211	1.4829	1.38429	1.1961	0.780899	0.724477	1.05814	1.18484	0.923895	1.37558	1.29141	1.56921	1.89001	2.04345
	-0.158154	0.144898	0.436556	0.144298	0.379439	0.306903	-0.0224638	0.588951	0.327299	0.352342	-0.0721826	0.214612	0.504831	0.707898	1.36661	1.72883	1.911	2.10581	2.04348	2.33381	2.85391	3.64037	4.51705	4.9774	4.99723	5.27858	5.29749	5.00553	4.79139	4.69421	3.81722	3.12141	2.89715	2.40874	2.30838	1.88737	1.40617	1.3151	0.905742	0.309341	0.859628	0.684207	1.04951	1.55301	1.0504
	-0.188238	0.441454	0.198906	0.182597	0.288328	-0.323299	0.0095477	0.394564	0.637737	0.381456	0.67887	0.354672	0.0730942	0.457841	0.335662	0.519527	1.53838	1.86376	2.08728	2.44734	2.89045	3.27323	3.64213	3.63683	3.62224	3.46433	3.37746	3.09998	3.21576	2.6276	1.79347	1.8653	1.72954	1.71719	1.73688	1.40209	0.887923	1.15822	1.1283	1.26223	1.39383	1.69469	1.67216	1.43798	1.65153
	0.116488	0.266082	0.417696	-0.103368	0.336636	0.835394	1.01005	1.42422	1.6238	1.46687	1.11807	0.715131	0.809164	0.565373	0.55524	1.43389	1.19728	0.868177	1.02083	1.52919	1.97117	2.58642	2.50983	3.16734	2.89266	2.20351	2.3395	1.543	1.46009	1.96179	2.07711	2.24606	2.31797	2.19968	1.95835	1.52713	1.88999	1.45432	1.45057	1.64932	0.908891	1.13304	0.770044	0.407252	1.17516
	-0.222106	-0.155273	-0.161182	0	-0.115759	0.185401	0.352026	0.578885	0.8841	0.71179	0.901564	0.947731	0.843651	0.670197	0.620394	0.944406	1.38343	1.72777	1.57051	1.59516	1.41237	1.06134	1.75948	2.29607	2.42015	2.75766	3.06611	2.52133	2.73962	2.47128	2.58591	2.35432	2.56085	2.57687	2.09331	1.73191	1.70014	0.951727	0.606003	0.530703	0.452422	0.743879	0.365208	0.630916	0.604937
	0.125373	0.413167	0.0494075	-0.103751	-0.169301	-0.191817	0.25883	0.983938	1.45893	1.79352	2.5103	2.85286	2.48623	2.22443	1.86246	1.60771	1.79014	1.25405	1.50061	1.46336	1.99849	2.43529	3.07671	3.60554	3.63808	3.92305	3.97947	4.10887	4.10905	4.07265	4.02331	3.75148	2.98247	2.7212	2.08775	1.98741	2.18465	2.03573	2.04664	1.76188	1.33048	1.03786	0.901312	0.89172	1.16738
	0.00649518	0.347002	0.0312435	-0.0058089	-0.168498	-0.417047	-0.308546	-0.0131315	-0.0170536	-0.0475069	-0.162374	-0.371969	-0.185087	0.100823	0.38368	0.573136	0.603597	0.355986	0.515794	0.396863	0.61793	0.912505	1.06667	1.47481	1.69468	1.90922	2.27037	2.18256	2.11686	1.81427	1.67607	1.44072	1.59796	1.87541	1.45243	1.51542	1.24457	1.00614	1.31613	0.749999	0.752285	0.612387	0.793174	1.04494	1.4828
	0	0.326482	1.17253	2.17611	2.87454	3.44947	4.00925	4.00752	4.28794	4.53259	4.53008	4.80216	4.52168	4.32392	3.95199	3.6384	3.37918	3.49755	3.41601	3.58143	3.3577	3.21755	3.987	4.28001	4.83485	5.29772	5.57621	5.77837	5.70849	5.46938	5.30685	5.08083	4.88837	4.39684	4.02887	3.60549	3.36298	2.86746	2.93371	2.49029	2.75862	2.66448	2.32892	1.66857	1.73441
	0	0.383143	0.475949	0.780245	0.790243	0.743077	0.404141	0.541735	0.356982	0.752619	0.983018	1.06896	0.756488	0.147881	0.325512	0.60131	0.928426	1.08789	1.19209	1.7539	2.34021	3.17294	3.66951	4.14443	4.54161	4.6621	4.89335	4.66854	4.47356	3.68814	3.92029	3.24916	3.63266	3.42056	2.71753	2.26605	2.06659	2.33428	1.93576	2.23491	2.28662	1.57957	1.67479	1.47787	1.09807
	0.124484	0.0351578	0	0.410291	0.639507	0.611282	0.488475	1.21225	1.49401	1.47013	1.62765	1.01742	0.301699	0.162932	0.131715	0.0839799	0.706889	1.72246	1.93526	2.57321	3.1225	3.03549	3.88709	4.58869	5.15531	5.45887	5.57627	5.36693	5.08199	5.00559	4.29998	4.04604	3.99916	3.46711	3.26185	3.33551	2.87055	2.25769	2.10778	1.52118	1.56128	1.52408	1.37716	1.11415	0.870013
	-0.527577	-0.326968	-0.285598	0	0.320306	1.23102	1.79503	1.89442	1.63436	1.96246	1.51602	1.21474	0.850872	1.13914	0.918132	1.21215	1.5848	1.984	2.08486	2.02961	1.88898	1.97105	1.96146	2.75873	3.14394	3.54548	3.8181	3.88167	4.27759	4.25441	4.0768	4.48444	4.09177	4.04179	3.68299	2.77164	2.00479	2.04932	1.5998	1.50968	1.2365	0.908399	0.808114	0.663928	0.860235
	-0.18356	0.50742	0.129306	0.170341	0.107123	0.526827	0.725271	1.29209	2.05443	2.24536	2.6539	2.83133	2.40656	1.76088	1.76305	0.944548	0.781757	0.897717	0.56635	0.582027	0.593064	0.334548	0.150514	-0.40453	0.142695	0.754979	0.945145	1.32671	1.38936	1.58582	1.431	1.48141	1.71261	2.35455	2.54813	2.59248	1.91248	2.16222	2.00039	2.19654	2.06525	2.18111	2.11788	1.87704	1.49852
	0.133243	0	0.224702	0.498814	1.12401	1.30454	2.03034	2.28847	2.84319	2.48422	2.33879	2.46606	2.25334	2.28666	2.15577	1.67286	1.48493	1.16626	1.15817	1.2349	0.707257	0.954135	1.35897	1.33042	1.67186	1.99437	1.68286	1.72613	1.57473	1.92659	1.96673	2.18524	2.52248	2.76461	2.67559	2.44616	2.40471	2.48365	2.41478	2.11184	2.29271	1.84926	1.88271	1.85508	1.83272
	-0.296947	0.291371	0.152273	0.286022	-0.0476796	0.0227662	0.504599	1.33321	2.12035	1.82714	1.22426	0.946527	0.010663	-0.564323	0.0541926	0.559806	0.759166	0.808684	0.699865	0.835015	0.468371	0.430809	0.438214	-0.125392	0.0605844	0.425155	1.2852	1.63217	2.18926	2.57488	2.03527	1.9563	1.86195	1.49285	1.32498	1.28464	1.12069	1.13577	1.11874	1.0231	1.30044	1.0657	1.29448	1.31815	1.66612
	-0.0251125	0.183833	0.0232945	0.381681	0.276021	0.797019	0.430548	0.277661	0.647457	1.01414	0.927096	0.993788	0.461897	0.185426	0.384366	0.317217	0.568532	0.107849	-0.243405	-0.0649588	-0.451335	-0.114988	0.256388	0.0908642	0.548082	0.517473	1.11366	1.43569	1.03975	1.6738	1.32112	1.0847	1.7869	1.8253	1.60872	1.23664	1.03025	0.406757	0.745573	1.04154	1.86736	2.01024	2.05265	1.91887	1.78515
	-0.317986	0.272015	0.330513	0.634506	0.473588	0.625952	1.05962	1.43921	1.72324	2.04225	2.33712	2.33412	2.38388	2.01635	1.22412	1.39956	0.981122	1.41015	2.23621	2.08709	2.63694	3.00508	2.99441	3.22018	3.5478	3.7098	3.44027	3.3263	3.47487	3.49498	3.23705	3.27125	3.11083	2.76252	2.31424	2.19211	1.87922	2.03389	2.09416	1.60188	1.72012	1.64001	0.971481	0.94211	1.56156
	-0.140946	-0.12892	0	0.741057	0.558218	0.823527	1.30098	1.2095	1.54055	1.22485	1.35403	1.06018	0.963356	0.934686	0.745234	0.762509	1.48554	1.56933	1.5448	1.56528	2.00232	1.94786	2.25669	2.70714	2.85908	2.47394	2.83247	3.08256	2.84492	2.78377	3.33781	3.40269	2.83251	2.66653	2.45108	1.53279	1.6414	1.99301	2.1945	2.22696	2.41827	2.00975	1.82859	1.6506	1.29164
	-0.241678	0.21558	0.240939	0.421817	0.929903	1.14183	1.82586	1.82792	1.90155	2.32407	2.17469	2.13293	2.20542	1.78008	1.43385	0.56487	0.762765	0.66747	1.6315	2.1719	2.60615	2.84082	2.52351	1.93123	2.44353	3.05699	3.10135	3.45023	3.67391	3.228	3.39278	3.24786	2.70735	3.01788	2.66863	2.94727	2.34975	1.4375	2.03411	1.41676	1.35281	1.63581	1.45355	1.7017	1.50465
	-0.271288	-0.015231	0.572003	0.263014	0.271084	0.616978	0.706323	0.880594	1.39841	1.33842	1.1523	1.0012	0.580004	0.101772	0.0783477	0.360218	0.21138	0.725664	0.672047	0.476222	0.683466	0.875673	1.14348	2.09997	1.99359	2.46031	2.61743	2.15169	1.94684	1.7018	1.15678	1.23801	1.20711	1.60338	1.47675	2.0041	1.80843	1.51444	1.26525	0.705003	0.944254	0.658796	1.20911	0.757844	1.10446
	0	0.458959	0.63515	0.936572	1.18417	1.49294	1.58187	1.3785	1.70902	1.26433	0.799681	0.881751	1.17551	0.615041	0.69655	0.569118	0.23906	0.651528	0.719292	1.15067	1.52893	1.32171	1.57384	1.63497	1.59886	1.80102	1.78125	1.7492	1.83795	1.22454	1.61738	1.90276	1.91064	1.90492	2.27586	1.83462	1.36258	1.39525	1.40524	0.909145	0.84971	1.03944	1.32441	0.954073	1.08214
	0	0.367088	1.08474	1.92791	2.9045	3.1845	3.67073	3.67808	3.43869	3.26487	2.93664	2.56641	1.75814	1.5643	1.62072	1.44837	1.46497	1.37796	1.71374	1.31928	1.64064	1.62827	1.98583	1.86661	2.1249	2.39578	2.84904	2.9319	2.5076	2.67534	2.32917	2.23928	2.20796	2.09073	1.72617	2.18678	1.71816	1.27849	1.46683	1.82598	1.58677	1.74767	1.92331	1.46546	1.23008
Periodic Power (WT inset)	0	0.836072	0.969656	1.62942	2.18828	2.25479	3.02593	3.22041	3.02701	3.35345	3.412	3.71093	3.79817	4.0128	4.40193	4.86008	5.13288	5.16114	5.04564	4.76628	4.99089	4.76162	4.97063	4.88139	4.71601	4.33759	3.83938	3.90432	3.33933	3.17461	2.89535	2.5896	2.53718	2.845	2.88849	2.73221	2.76417	2.76779	2.91144	2.85914	2.33968	2.12997	2.00223	2.31525	2.92269
1 Hz frequency resolution	0.210101	-0.0735663	0	0.576818	0.762593	1.53793	2.40526	2.49517	3.46575	3.53275	3.54937	3.71375	4.08239	4.23895	4.64602	5.1304	4.92763	4.74363	4.74851	5.12788	4.79795	5.12291	5.05292	4.82103	4.98474	4.88188	5.06466	5.09457	4.75028	3.8829	3.82132	3.71333	3.43285	3.51308	3.00272	2.54753	2.48807	2.03953	2.095	1.76189	1.82292	1.386	1.45107	1.74829	1.90196
	0.289459	0.19373	0	0.335449	0.516879	0.725387	1.40399	1.67143	1.91161	2.40806	2.50253	3.21409	3.51184	4.36364	4.66227	4.92998	4.89777	4.76762	4.75296	4.63497	4.82165	5.2534	4.94692	4.91082	5.09474	5.29215	5.51561	5.69631	5.64002	5.62433	5.52453	4.6077	4.09776	3.70707	2.90947	2.60154	2.13072	1.77443	1.67528	1.43835	1.3179	0.99533	1.17804	1.23071	1.1969
	-0.13455	0.266691	0.129289	0.414534	0.82793	1.14579	2.02727	2.36465	2.78843	2.98933	3.05863	3.16861	3.27422	3.35242	3.78684	4.52434	5.34235	5.83932	6.3079	6.0271	5.75983	5.44588	4.51157	4.12425	3.4193	3.30654	3.03674	2.48985	2.62523	2.01298	2.21436	2.19601	2.10246	2.2286	2.12618	1.95058	1.80546	1.83008	1.7456	1.96976	2.12561	2.36009	2.58	2.51118	2.72895
	0.191863	0.4208	-0.17423	0.296395	0.269492	0.809602	0.635842	0.947665	1.42811	1.48734	1.74261	1.52938	1.24544	0.969135	1.08689	0.78294	1.07898	1.33213	1.80307	2.01632	2.06629	2.905	2.92469	3.1558	3.6833	3.8922	4.10171	4.00771	3.71062	3.53096	3.56013	3.46748	3.38228	3.10681	2.73849	2.11698	1.67715	1.15538	1.18144	0.646641	1.37214	1.47574	1.3065	1.31464	1.15288
	-0.219156	0.186077	0.246893	0.212058	0.738785	0.812475	1.13749	1.70692	2.29392	2.73054	3.08443	3.08553	3.16074	3.31754	3.53946	3.53525	3.61721	3.69393	3.51813	3.13571	3.28728	3.35033	3.75314	4.1009	4.68796	4.76271	5.10485	5.34152	5.09759	5.03428	4.76623	4.1714	3.79252	3.62316	3.6933	3.39139	2.9029	2.56612	2.72812	2.20071	2.14339	2.60854	2.44348	2.05222	1.72613
	-0.286503	0.167436	0.2861	0.58727	0.470513	1.06383	1.69458	2.21474	2.42608	2.86356	3.08736	3.62329	4.07406	4.41226	4.86109	4.88123	4.80949	4.72152	4.50385	4.33814	4.28714	4.04089	4.09838	4.07645	4.55992	4.70801	4.56491	4.88367	4.37614	3.76292	3.51063	3.15024	3.09483	2.62052	2.57449	2.10858	1.92381	1.92876	2.26944	2.51471	2.7499	2.78462	2.37465	2.06035	1.35919
	0.946984	0.406596	0.300822	0	-0.144954	0.0988285	0.174767	0.511789	0.433028	0.243934	0.600915	0.35269	0.99981	0.971978	1.22881	1.2235	1.242	2.04004	2.32965	2.65662	2.80403	3.08573	3.27042	3.65671	3.95951	4.0004	4.14962	3.82267	4.09323	3.93025	4.14061	3.74897	3.30447	3.10569	2.30506	1.75431	1.49625	1.06972	1.46224	1.65594	1.74193	1.9872	1.50824	0.797421	0.737926
	0.253652	-0.00339735	0	0.164397	0.399217	1.29165	1.92665	2.00505	2.01987	2.04475	1.4467	1.823	2.18362	2.36452	2.59219	2.60358	2.10567	2.27755	2.34781	2.47339	2.5287	2.90061	3.34383	3.57147	3.66369	4.05204	4.31351	4.52614	4.63007	5.03842	4.86215	4.62938	4.75137	4.64667	4.379	4.03805	3.54286	3.11817	3.06072	2.95549	2.4239	2.5519	1.30896	1.15534	0.921097
	0.0942065	0	0.275488	0.515505	0.45338	0.183193	-0.284497	-0.186564	-0.550406	-0.488983	-0.0877474	0.295785	0.467487	0.398652	0.301017	0.11691	-0.0490921	0.723791	0.829119	1.79897	2.82544	3.29929	3.67391	4.30932	4.90104	5.16767	5.30786	5.3652	4.70013	4.66148	4.42548	4.09921	3.74043	3.24306	3.11395	2.49799	2.08495	1.47852	0.831515	1.13409	1.02222	0.904561	1.18868	1.19818	0.793863
	-0.306706	-0.024952	0.364826	0.300704	0.211349	0.654095	1.1312	1.78384	2.22183	2.99639	3.26226	3.57167	3.65439	3.65828	3.63573	3.75551	3.48599	3.55687	3.45107	3.87498	3.99595	3.82443	4.34376	4.54653	4.28968	4.49145	4.43391	4.01677	3.96059	3.7542	3.39287	2.97089	3.0899	2.4855	2.56173	2.53026	2.52966	2.25957	1.83692	1.93087	1.61074	1.64646	2.00186	2.25048	1.69971
	-0.372918	-0.265806	0.162792	0.251923	0.234492	0.20955	0.978725	1.89433	2.40415	3.13931	3.38702	3.1483	2.95627	3.01958	2.85582	1.96152	2.1077	2.07986	1.19595	1.87428	1.22081	1.29143	1.48782	1.58664	1.63981	2.32489	2.49329	3.00149	3.34354	3.9577	4.38196	3.95397	4.06467	4.00622	4.15901	3.67877	3.90989	3.29983	2.52895	1.55977	0.818145	1.14807	0.62132	0.942232	1.33859
	0	0.24756	0.785138	1.30544	1.35305	1.41663	1.52437	1.89786	2.18111	2.82092	3.03659	2.92749	3.15424	3.69843	3.61072	3.54555	3.29248	2.79287	2.88964	2.85839	2.92555	3.03228	3.20218	3.50739	3.33639	3.16343	3.25187	3.33916	3.53295	3.47841	3.70134	3.52936	3.35956	3.04895	3.06349	2.96843	3.41858	3.15399	2.80188	2.81065	2.35193	1.92973	1.73027	1.80161	1.32369
	0	1.06497	1.52083	1.77575	2.04429	1.96335	1.69127	2.12587	1.79339	1.73047	1.79016	1.54409	2.03739	2.39839	2.68045	2.65262	2.5938	2.36814	2.01215	1.59028	1.26598	1.13349	1.4299	1.64855	1.55443	1.59762	1.77451	1.67278	1.49881	1.49383	1.35673	1.20272	0.960561	0.640196	0.364859	0.635043	0.599314	0.839629	0.968858	0.795971	0.728361	0.617088	0.773978	1.35466	1.5931
	-0.774451	-0.201439	0.294657	0.683464	0.596022	0.837281	0.952342	0.663645	0.953906	1.44861	1.70912	2.10705	2.34565	2.43241	2.26713	2.15281	1.98544	1.7435	1.42237	1.32855	1.07224	1.09415	0.74432	0.662326	1.12042	1.40018	1.24743	1.02962	1.60158	1.96627	2.29089	2.15761	2.0418	2.14876	1.15025	0.706604	0.709178	0.407831	1.22022	1.82871	2.0102	1.74927	1.72804	1.65907	1.41139
	-0.0876828	0	0.79578	1.44417	1.56256	2.56188	2.77502	2.90877	3.02834	2.57177	2.38959	2.05049	1.93044	1.8554	1.57489	1.48909	1.49199	1.94827	2.03293	1.87783	2.04603	1.52633	1.57473	1.25647	1.33258	0.909033	1.63714	1.76658	1.9229	1.73763	1.73834	1.61406	1.2887	1.12071	0.976011	0.878271	1.56179	1.83323	2.12951	2.21297	1.84985	1.36608	1.55164	1.38474	1.01349
	-0.455165	-0.222469	0.0166229	0	0.0632568	-0.42346	-0.0362432	0.230455	0.754272	1.01397	0.974594	1.22617	0.974145	0.564934	0.331318	0.194553	-0.0179055	0.301377	0.349436	0.0958382	0.0265525	-0.523884	-0.64757	-0.31683	0.0907108	0.55315	1.68444	1.41716	1.32775	1.80336	1.30278	1.11609	1.79437	1.26732	1.23408	0.946284	0.973202	0.78445	1.23533	0.914767	0.550033	0.369642	0.421878	0.115554	0.0735919
	0.0780571	-0.175491	0	0.38551	0.602217	0.829488	0.972758	1.40869	1.90965	2.38625	2.99144	3.6962	3.91176	3.63746	3.18918	2.4937	1.4489	1.03755	0.953941	1.07777	0.793179	1.14888	1.28392	1.5523	1.48618	1.52909	1.60359	1.72423	1.29031	1.68844	1.94797	1.50309	1.57287	1.38017	1.5401	1.4323	1.14096	1.02695	0.873386	0.935248	1.05796	0.946631	0.380468	0.111473	-0.00120275
	0.0248694	0.0270849	0	0.573655	0.510895	0.558695	1.10079	1.00397	1.20184	1.35585	1.918	2.1488	2.3054	2.72208	2.52837	2.39457	2.62009	2.86243	2.48373	2.43367	2.30777	2.21455	2.37392	2.56021	2.35149	2.78575	3.05622	2.73511	2.73627	2.71282	2.46403	2.45393	2.50974	2.07208	1.6502	1.50436	1.57012	1.91022	2.0044	2.35577	2.09334	1.93659	1.64288	1.64059	1.50062
	-0.687671	-0.409704	-0.197902	0	0.523802	0.962656	1.13258	1.18065	0.917924	0.689806	0.232801	0.206466	0.311959	0.118359	-0.00770055	0.445775	0.99713	1.33513	1.4719	1.61336	1.43388	1.01062	1.08857	1.34984	1.39981	1.46611	1.85028	1.51701	1.36146	1.52033	1.17682	0.884286	0.946211	0.535986	1.34487	1.289	1.45119	1.0179	0.932682	1.00432	0.954372	1.04061	0.992401	0.653447	0.500793
	1.96366	1.35022	0.175634	0	-0.227037	0.340592	1.69395	2.43874	3.3978	3.6572	4.05832	4.28462	3.9281	4.01638	3.68629	3.18023	3.30635	2.4414	2.67202	1.56224	1.26099	0.883913	0.514707	0.176749	0.688857	0.408486	1.31216	1.42548	1.67216	1.37058	1.0997	1.07412	1.04095	0.780625	0.496212	0.735546	1.18716	0.849471	1.11062	1.3077	1.73756	1.47962	1.70932	1.28054	1.46079
	0.672399	0.441944	0	0.453097	0.792687	0.915791	1.01501	0.720879	0.588958	1.01106	1.12234	1.74036	2.36029	2.65449	2.8592	2.36841	2.15145	1.41559	0.915039	1.02865	0.718778	0.529269	0.562299	0.665973	0.728077	0.902276	1.45953	1.53781	1.48453	1.49648	1.45203	1.17721	1.69659	1.64537	1.65646	1.83551	1.74648	1.72628	1.42288	1.23633	1.31125	1.51685	1.47928	1.26881	1.18926
Frequencies	1.6	1.8	2	2.2	2.4	2.6	2.8	3	3.2	3.4	3.6	3.8	4	4.2	4.4	4.6	4.8	5	5.2	5.4	5.6	5.8	6	6.2	6.4	6.6	6.8	7	7.2	7.4	7.6	7.8	8	8.2	8.4	8.6	8.8	9	9.2	9.4	9.6	9.8	10	10.2	10.4	10.6	10.8	11	11.2
Periodic Power (FX full plot)	0.266789	0.0165345	0	0.399865	0.600557	0.953628	1.06442	1.16967	1.35976	1.39716	1.53004	1.62803	1.61464	1.4132	1.56239	1.79167	2.08089	2.27903	2.593	2.99953	3.19991	3.56909	3.7076	3.87838	4.07983	4.23677	4.51639	4.50307	4.39521	4.4011	4.45476	4.42844	4.24789	3.98364	3.5281	3.36025	3.19748	2.86484	2.57537	2.24421	1.93013	1.73723	1.63141	1.51232	1.49885	1.45838	1.25253	1.26518	1.14987
2 Hz frequency resolution	-0.136079	-0.194024	0.0701558	0.189078	0.331781	0.458167	0.383828	0.465045	0.720259	0.673589	0.865412	0.833796	0.860081	0.90959	0.944172	1.07823	1.23446	1.14128	1.2858	1.50649	1.64365	1.68093	1.92801	1.79645	1.98309	1.90144	1.90817	2.08914	2.03872	1.71926	1.61325	1.58761	1.1618	1.08872	1.00166	0.759526	0.608344	0.515271	0.676331	0.99238	1.07057	0.969004	1.09921	1.14944	0.89201	0.92889	0.881024	0.5042	0.615173
	0	0.152344	0.322098	0.535191	0.590963	0.648435	0.497563	0.51	0.456585	0.467439	0.660865	0.77569	1.03023	1.14126	1.09006	1.4461	1.72745	2.08665	2.44386	2.95496	3.39063	3.66768	4.04044	4.39361	4.56073	4.75705	4.88371	4.80897	4.69549	4.28323	3.98206	3.63539	3.25126	2.62908	2.33957	1.88331	1.33892	1.403	1.12501	0.946903	0.898593	0.838729	0.722818	0.704744	0.889074	1.03005	1.13071	0.963275	1.07936
	0.659545	0.296791	-0.0150217	0	0.0650907	0.28994	0.286449	0.287444	0.214747	0.111329	0.258891	0.368248	0.469174	0.390267	0.82996	0.961475	1.33232	1.46013	2.09303	2.39371	2.59011	2.81509	3.09527	3.08929	3.24544	3.27957	3.22809	3.01336	2.67685	2.50815	2.38355	2.10863	1.60676	1.3951	1.29598	1.13199	1.23798	1.25562	1.06727	1.12151	1.07014	1.0869	1.12831	1.20376	1.03034	0.895063	0.919409	0.877257	0.917593
	-0.0934904	0	0.33052	0.51277	0.546397	0.710108	0.787078	0.951845	0.970111	0.989312	1.27367	1.21127	1.13705	0.931185	0.689414	0.881661	0.637479	1.18468	1.53132	1.62947	1.89145	2.11038	1.90899	2.03947	2.22274	2.26458	2.20307	2.05489	2.10682	2.12823	1.64361	1.73924	1.77284	1.82589	1.77333	1.71567	1.61323	1.37892	1.19896	1.21174	1.04128	0.994132	0.866449	0.694659	0.771405	0.784708	0.628626	0.771397	0.53542
	0.094932	0.0966655	0	0.29169	0.216213	0.365472	0.517574	0.560716	0.649537	0.718989	0.770688	0.871666	0.808419	1.0211	1.25096	1.27425	1.11597	1.30523	1.3565	1.52139	1.77304	1.91374	2.08903	2.11149	2.13078	2.28291	2.38822	2.5933	2.79657	2.62556	2.49998	2.42367	2.50305	2.16552	2.12583	1.95463	1.74217	1.47634	1.13842	0.898311	0.72466	0.596227	0.568859	0.502842	0.481011	0.502267	0.513265	0.522565	0.323713
	-0.134943	-0.206468	0.0181255	0.19558	0.249946	0.515233	0.61429	0.967965	1.22947	1.47973	1.75886	1.84973	1.89867	2.04418	2.03403	1.97758	1.71402	1.67233	1.80416	1.92187	2.17687	2.32575	2.66882	2.98324	3.2261	3.46206	3.68437	3.84268	3.76033	3.58555	3.45719	3.35947	3.08081	2.85631	2.53634	2.15716	1.993	1.65481	1.38769	1.42371	1.22701	1.3081	1.1545	0.86924	0.544909	0.512939	0.408045	0.574392	0.673056
	0.658185	0.290017	0.127774	0	0.14344	-0.0421332	-0.0890296	-0.0818889	-0.21052	-0.257425	-0.138283	-0.234034	-0.044156	-0.0538379	-0.193835	-0.154697	0.0742484	0.254553	0.369473	0.373641	0.560473	0.583022	0.782462	1.07415	1.19424	1.35138	1.45284	1.62599	1.65589	1.72965	1.57618	1.49285	1.31903	1.14762	1.0561	1.19555	1.02343	0.815107	0.858427	0.645045	0.68518	0.707568	0.815341	0.642902	0.655995	0.572599	0.710543	0.689993	0.727347
	-0.203897	0	0.618863	1.15597	1.5114	1.99035	2.62545	3.14654	3.35808	3.58737	3.57817	3.73553	3.68565	3.64649	3.65472	3.48213	3.34872	3.2998	3.11175	3.28686	3.31102	3.6245	3.90668	4.16341	4.36008	4.69646	4.88556	4.97202	5.0469	4.97416	4.93139	4.71311	4.43322	4.10502	3.76947	3.5612	3.32721	3.10695	2.82922	2.59536	2.26719	2.1508	1.95051	1.89705	1.76042	1.43718	1.41999	1.23277	1.1648
	0.152512	0.085317	-0.00179127	0	-0.0350444	0.0517975	0.343781	0.543404	0.373723	0.312724	0.291331	0.167639	0.451011	0.479269	0.682058	0.484237	0.767578	0.979022	1.41432	1.8636	2.39644	2.78386	3.39103	3.65918	4.04929	4.16023	4.28556	4.41478	4.12166	4.12554	3.82293	3.53237	3.18207	2.7058	2.86678	2.65381	2.25587	2.22196	2.05068	1.77788	1.70395	1.52372	1.66992	1.37346	1.39197	1.47927	1.1216	0.987138	0.95345
	0.227624	0.0822679	-0.109403	0	0.202825	0.495381	0.411867	0.701494	0.729437	0.695965	0.604841	0.588645	0.664023	0.557927	0.61479	0.549274	0.927204	1.22633	1.51266	2.16616	2.73846	3.30509	3.72951	4.10177	4.28155	4.50916	4.5624	4.7071	4.71864	4.57741	4.41623	3.91908	3.7647	3.43288	3.09709	2.86808	2.31684	2.28058	2.11233	1.68715	1.50305	1.19748	1.08956	0.964932	0.994649	1.03579	0.980993	0.640042	0.814551
	-0.595998	-0.346127	0.0553036	0.318871	0.556963	0.703392	0.905652	1.0642	1.29592	1.1815	1.27878	1.42425	1.1417	1.00964	1.16875	1.45526	1.38801	1.34123	1.48596	1.8328	1.93753	2.14303	2.20597	2.50114	2.67515	3.11407	3.3707	3.53698	3.76828	3.90645	3.74764	3.69864	3.54134	3.32409	3.02262	2.88185	2.67916	2.21225	1.662	1.49799	1.16102	0.873637	0.951764	0.887895	0.605127	0.362857	0.434477	0.427503	0.413246
	0	0.14958	0.499084	0.807931	1.04776	1.2041	1.44263	1.7317	1.94654	2.0802	2.13471	2.32803	2.1806	2.0645	1.87442	1.65607	1.35275	1.15138	0.757235	0.661844	0.483995	0.347356	0.354394	0.577358	0.476821	0.580596	0.889968	1.05982	1.20572	1.49259	1.82609	1.90623	1.8104	1.84341	1.87392	2.02731	1.95427	2.22162	2.1398	2.10473	1.73517	1.65376	1.54022	1.30661	1.1827	1.09458	1.00229	0.833333	0.793356
	0.13862	0	0.368019	0.728888	0.961026	1.35588	1.50274	1.70857	1.94833	2.16239	2.13631	2.04099	1.98513	1.74999	1.60726	1.38338	1.44614	1.21326	0.830381	0.917076	0.883994	1.11263	1.08884	0.912842	0.990391	1.14661	1.21621	1.49378	1.64776	1.60176	1.80308	1.98352	1.93929	1.92523	2.03766	2.09029	2.06812	2.03383	1.91245	1.70507	1.79939	1.71372	1.68292	1.48685	1.32344	1.20406	1.14218	1.13224	1.16572
	-0.0447015	0	0.307967	0.604552	0.866962	1.19778	1.49514	1.24027	1.1554	1.12915	1.30121	1.44426	1.21508	1.00852	0.780093	0.338132	0.511091	0.635783	0.718038	0.834308	0.678763	0.524672	0.519594	0.714824	0.907172	0.993841	1.31741	1.47383	1.72681	1.84594	1.94883	2.0916	1.97986	1.64292	1.49149	1.40393	1.19722	1.13074	1.0928	1.1052	1.17958	1.23799	1.29987	1.23676	1.36606	1.50004	1.38091	1.53374	1.69083
	-0.101723	0.0386123	0.0977542	0.288779	0.0783643	0.302138	0.391503	0.443055	0.384299	0.322422	0.321317	0.354207	0.290006	0.528563	0.289969	0.00691229	-0.407762	-0.299918	-0.209769	-0.369412	-0.454329	-0.521451	-0.509573	-0.166561	0.00594057	0.151108	0.398268	0.588395	0.616059	0.770082	0.971959	0.905206	0.729006	0.564848	0.580059	0.80834	0.545862	0.554321	0.915278	0.749161	0.583762	0.710705	1.08859	1.11316	1.20233	1.10239	1.1117	0.774393	0.824225
	-0.0257592	-0.00522405	0	0.228377	0.603498	0.609806	1.02776	1.31053	1.35294	1.51925	1.61729	1.56804	1.62083	1.55936	1.66262	1.71397	1.5987	1.46111	1.57349	1.97947	2.2187	2.40099	2.64796	2.80373	2.92572	2.9227	3.09053	3.10143	3.16392	3.03085	2.85289	2.64481	2.61044	2.441	2.27457	2.08339	1.91802	1.69933	1.4695	1.25603	1.26255	1.20901	1.08373	1.35131	1.3095	1.32351	1.71598	1.75768	1.81346
	0.00230498	-0.061222	0.0471584	0	0.409668	0.530256	0.732586	0.809062	0.943336	0.90476	0.751299	0.80961	0.785337	0.580418	0.760057	0.7038	0.762617	0.85362	1.28597	1.41179	1.5821	1.88333	1.86813	1.95163	2.15799	2.46743	2.54758	2.53421	2.6703	2.69658	2.59871	2.44388	2.34365	2.42422	2.26984	2.07015	2.04835	1.8706	1.69376	1.72026	1.58814	1.44495	1.54138	1.42823	1.09918	0.834083	0.870365	0.672972	0.721104
	0.000227841	0	0.230639	0.503161	0.793383	0.936203	1.22597	1.43899	1.66415	1.71653	1.75139	1.65374	1.55909	1.27467	1.17589	1.32942	1.43592	1.23301	1.30602	1.40018	1.56488	1.84892	2.26376	2.3394	2.63062	2.65505	2.64713	2.81179	2.70338	2.88652	3.01293	2.79371	2.62223	2.51671	2.21194	1.95447	1.82787	1.59753	1.48348	1.27724	1.2152	1.04152	0.909641	0.890666	0.777691	0.629659	0.849107	0.891651	0.926685
	-0.0792392	-0.171856	-0.13325	0	0.271163	0.57547	0.643903	0.627023	0.657148	0.599652	0.565813	0.59268	0.608688	0.44888	0.398665	0.307122	0.0339772	0.289742	0.325556	0.626167	0.919856	1.13526	1.23599	1.65231	1.55301	1.75354	1.83658	1.88733	1.84002	1.68502	1.56637	1.52358	1.42544	1.20826	1.21217	1.20069	1.32066	1.24169	1.19452	1.16862	0.996188	0.832618	0.878929	0.909698	0.907523	0.857835	0.867742	1.02453	1.00107
	-0.0470303	0	0.402008	0.665792	0.86666	0.943847	1.11002	1.10524	1.02001	0.988013	1.05212	0.961859	0.598015	0.43258	0.593816	0.473688	0.681494	0.798703	0.813682	0.864756	0.996789	1.12033	1.40613	1.49111	1.45495	1.63708	1.51225	1.26379	1.54634	1.70423	1.70923	1.63513	1.42551	1.54265	1.5822	1.45966	1.5515	1.35516	1.06165	1.03293	1.03699	0.818769	0.880823	0.921339	0.988835	1.04328	1.28773	1.28182	1.15673
	0	0.537773	0.811693	1.04446	1.38791	1.90834	2.10425	2.33649	2.44536	2.35862	2.04937	1.74196	1.69457	1.38213	1.12634	0.831289	0.825599	0.872904	0.844104	0.994364	0.918041	1.10234	0.975245	1.27881	1.39622	1.5394	1.65173	1.71492	1.61031	1.75046	1.75335	1.67355	1.6135	1.46023	1.28637	1.14156	1.28421	1.20237	1.03253	0.906469	0.895069	0.806109	0.52825	0.50057	0.527491	0.62666	0.451765	0.636279	0.458286
Periodic Power (WT full plot)	0.278914	0	0.16184	0.417333	0.923633	1.11389	1.48771	1.81549	1.9616	2.17786	2.56182	2.70916	2.88616	3.02721	3.32175	3.51264	3.68898	3.79836	3.98769	4.09548	3.99514	4.00323	3.80493	3.64231	3.50159	3.28468	3.25043	2.8495	2.70673	2.45536	2.3452	2.14755	2.02487	2.06599	1.80043	1.96443	2.0121	1.80569	1.72187	1.61094	1.87219	1.94759	1.87156	1.79298	1.6382	1.59311	1.67625	1.83328	1.78854
2 Hz frequency resolution	0.26293	0	0.104815	0.379038	0.802276	1.36735	1.69248	1.93723	2.23017	2.73767	3.04531	3.49322	3.75221	3.82533	3.93818	4.08898	4.36627	4.61011	4.74089	4.45609	4.50168	4.61315	4.51382	4.64464	4.57448	4.58776	4.35273	4.40705	4.21599	4.08056	3.96153	3.63747	3.19722	2.87878	2.765	2.57403	2.37108	1.97457	1.75363	1.75201	1.36013	1.44132	1.40595	1.36129	1.28057	1.35638	1.52159	1.40075	1.3763
	0.235242	-0.0299779	0	0.229553	0.488089	0.637534	0.826585	1.20168	1.6998	1.98549	2.53502	2.8406	3.40382	3.46534	3.67588	4.02171	4.32072	4.35284	4.4899	4.5296	4.45265	4.3719	4.5214	4.68457	4.91674	4.99745	5.03647	5.17752	5.09741	4.88109	4.75107	4.47832	4.24187	3.54583	3.08521	2.8319	2.17068	1.84847	1.68227	1.17538	1.10727	1.05791	0.928745	0.9642	0.911486	0.879984	0.96099	0.87478	0.993211
	-0.0251978	0	0.375363	0.839968	1.13684	1.30462	1.73604	2.09055	2.40673	2.60199	2.90699	3.17407	3.69313	3.8563	4.13193	4.64921	4.8409	5.04764	5.12748	5.28083	5.38765	5.21288	4.93543	4.55433	3.86221	3.48742	3.04537	2.62127	2.50443	2.29335	2.22721	2.13315	1.97965	1.73546	1.78644	1.72291	1.79985	1.64993	1.78379	1.76551	1.80346	2.00757	2.0839	2.2672	2.30378	2.44885	2.59691	2.5429	2.43786
	-0.0229423	-0.091348	0.085731	0.0881964	0.265405	0.46599	0.603627	0.737193	0.970393	1.02492	0.97751	0.982889	1.04006	1.14878	1.09181	1.09514	1.13842	1.18076	1.56821	1.93359	2.11868	2.37473	2.83716	3.03494	3.08957	3.16859	3.372	3.52432	3.41799	3.3815	3.37594	3.07136	2.83009	2.47916	2.30135	2.24323	1.73279	1.51563	1.38171	1.13615	1.01982	0.906119	0.843391	0.95374	1.04756	0.964459	1.02544	0.980904	1.01377
	0.344797	0.0735528	0	0.177508	0.442806	0.849742	1.06859	1.40981	1.72696	2.03026	2.25536	2.53819	2.79138	2.74881	2.97114	2.87151	2.93594	2.92463	3.03982	3.21395	3.19844	3.32842	3.43704	3.56392	3.8942	4.06831	4.11651	4.21052	4.28273	4.29297	4.18498	3.86266	3.74607	3.51784	3.14284	2.87329	2.54403	2.46102	2.40906	2.23463	1.9567	1.56699	1.35714	1.35384	1.30087	1.1529	1.19722	1.1195	0.955457
	-0.182317	-0.062891	0	0.247859	0.693795	0.962475	1.18517	1.57768	2.01143	2.22874	2.70504	3.0496	3.38568	3.39791	3.68022	3.95848	3.9997	4.01175	4.04396	4.21336	3.89956	3.76297	3.97226	3.85528	3.85505	3.82934	3.87612	3.72946	3.72	3.54649	3.4723	2.95142	2.6213	2.25058	2.05286	2.0737	1.91954	1.88449	1.82166	1.77251	1.67617	1.60323	1.46196	1.38069	1.06503	0.858584	0.842171	0.634662	0.657152
	0.729251	0.47472	0.219909	0	4.42585e-05	-0.109372	-0.215815	-0.175712	-0.0346996	0.138096	0.142239	0.290372	0.422143	0.64341	0.822412	1.09917	1.34174	1.31536	1.64731	1.97774	2.39003	2.64533	3.04413	3.17161	3.31171	3.48561	3.6566	3.83572	3.73572	3.73509	3.37912	3.23565	2.92767	2.59781	2.26926	2.02166	1.74887	1.37521	1.25866	1.19072	1.10435	0.993071	1.08289	1.03401	1.07921	0.662045	0.418091	0.420531	0.673995
	-0.115019	-0.0923181	0	0.214538	0.325607	0.46857	0.526715	0.876647	0.987835	1.35055	1.45071	1.73552	1.63812	1.38358	1.55403	1.62055	1.66595	1.85637	1.90032	2.01184	2.16066	2.3924	2.58332	2.91956	3.20368	3.46101	3.58328	3.8388	3.98566	3.99279	4.08524	4.18781	4.02064	3.77895	3.57488	3.40592	3.19682	2.89366	2.75871	2.28056	1.93338	1.76046	1.39829	1.24576	0.951287	0.791261	0.843241	0.848977	0.743773
	0.430936	0.328355	0.25776	0	-0.0545024	-0.0763303	-0.0750244	-0.0950119	0.00557619	-0.0824244	-0.206132	-0.0592098	-0.0131479	0.0820101	0.298164	0.495333	0.848987	1.15862	1.42912	1.84092	2.49373	3.24266	3.66991	4.03558	4.26023	4.61256	4.72546	4.66933	4.73828	4.60948	4.36295	3.94214	3.79636	3.35385	2.94682	2.64841	2.20134	2.05822	1.80756	1.54462	1.34757	1.03057	0.953701	1.01502	1.14502	1.10942	0.86041	0.811949	0.908488
	0.0780934	0	0.264785	0.688594	1.03044	1.29016	1.6302	2.05783	2.51939	2.66859	2.94624	3.25658	3.46887	3.5493	3.62448	3.65981	3.61024	3.70838	3.76671	3.71038	4.01226	4.06777	3.96529	4.11813	4.01223	4.19255	3.95926	3.79722	3.80424	3.58028	3.24954	3.07379	2.82196	2.76968	2.43492	2.14454	2.119	2.10479	1.99543	1.74315	1.81503	1.63326	1.49373	1.30215	1.20169	1.23966	1.08627	0.976919	1.03
	-0.258177	-0.162335	0	0.288845	0.934697	1.30985	1.51377	1.75594	2.04695	2.23266	2.37512	2.70416	2.81458	2.65264	2.47522	2.30184	2.00621	1.86501	1.32457	1.48446	1.28033	1.03784	1.33598	1.23861	1.63687	1.91252	2.07511	2.51747	2.90378	2.94686	3.20274	3.38841	3.57761	3.56288	3.30449	3.12586	2.90977	2.45554	2.22842	1.87505	1.47292	1.00592	0.79276	0.634104	0.644122	0.623406	0.696556	0.790347	0.841404
	0.34344	0.0456519	0	0.367733	0.622529	1.03629	1.2686	1.51317	1.80583	2.03617	2.35892	2.54338	2.68435	2.8223	2.71023	2.78204	2.72073	2.79633	2.86716	2.71365	2.55196	2.72718	2.71348	2.70707	2.9634	2.93086	3.18613	3.23624	3.20813	3.14526	3.10091	3.17054	3.14129	3.0907	3.04583	2.6721	2.60928	2.51622	2.33998	2.25428	1.96123	1.83551	1.54379	1.4209	1.28699	1.13549	1.02072	0.891269	0.798343
	0	0.306294	0.682178	1.0471	1.47876	1.58844	1.7706	1.84306	1.69884	1.71709	1.84575	1.8044	1.80655	1.92454	1.93756	1.99752	1.92782	1.82477	1.76524	1.67682	1.57021	1.32544	1.22101	1.08872	1.07825	1.16406	1.28284	1.2145	1.1403	0.925849	1.00001	0.81083	0.750914	0.590375	0.720175	0.460956	0.229723	0.279687	0.310199	0.240201	0.438182	0.719596	0.551153	0.627127	0.731086	0.93817	1.05045	1.13	1.13702
	-0.691579	-0.161159	0.297484	0.623408	1.07891	1.2281	1.44512	1.60341	1.82383	1.7633	1.78606	2.01879	2.18165	2.32502	2.34639	2.36092	2.25645	2.00253	1.8911	1.61043	1.33945	1.13837	1.15568	1.17196	1.19058	1.12009	1.39815	1.58054	1.69221	1.76681	1.93509	1.75674	1.61707	1.68149	1.67837	1.72648	1.64612	1.28594	1.27612	1.31821	1.05512	1.36038	1.51906	1.38891	1.5463	1.46687	1.21613	1.15929	1.22279
	0	0.262723	0.756714	1.2948	1.68558	1.85048	2.0741	2.31556	2.41768	2.38262	2.44626	2.32021	2.1809	1.85267	1.98603	1.7128	1.82582	1.67487	1.68164	1.54798	1.51575	1.51672	1.43885	1.51439	1.40533	1.41597	1.39783	1.32115	1.52258	1.42675	1.48991	1.32836	1.33647	1.16751	1.33661	1.20037	1.42189	1.34755	1.19504	1.32087	1.42775	1.542	1.43118	1.15421	1.25163	1.22731	1.14888	1.10139	1.21044
	0.578079	0.418151	0.195087	0	0.0130552	0.362226	0.579391	0.650433	0.499323	0.617848	0.971225	0.983605	1.08286	0.969923	0.965556	0.783227	0.573593	0.453568	0.337228	-0.00702959	0.0778327	0.204401	0.412597	0.707548	0.555948	0.65867	1.10381	1.2895	1.56467	1.53673	1.66669	1.61149	1.44328	1.11988	1.21597	1.22076	1.05125	0.997552	0.837922	0.706209	0.841479	0.702766	0.354457	0.463303	0.333969	0.181757	0.134363	0.422903	0.488085
	-0.187015	-0.240365	-0.0159105	0	0.306721	0.598096	1.00684	1.44129	2.02937	2.3907	2.61006	2.7565	2.92093	2.8925	2.83678	2.72731	2.59098	2.11028	1.44368	1.23578	1.17194	1.39279	1.2104	1.31821	1.50473	1.48999	1.56987	1.85079	1.67698	1.66336	1.63849	1.65162	1.74329	1.64026	1.45537	1.4635	1.38307	1.21864	1.21769	0.95268	0.673858	0.516131	0.555837	0.645849	0.506611	0.493956	0.187756	0.292532	0.220142
	0.161922	0.124542	0	0.208642	0.288872	0.32783	0.494307	0.868678	1.17439	1.37362	1.36447	1.72244	1.9436	2.14324	2.1984	2.3097	2.44922	2.19526	2.10384	2.40653	2.25766	2.2559	2.34209	2.49155	2.34047	2.35482	2.41592	2.61634	2.64636	2.54987	2.32501	2.35136	2.03331	1.87706	1.95545	1.9066	1.77201	1.75484	1.58428	1.59992	1.70165	1.79316	1.72813	1.46025	1.31273	1.41609	1.42626	1.32166	1.24838
	-0.121522	-0.0427064	0.0568827	0	0.155135	0.200841	0.318487	0.362633	0.346202	0.379414	0.342404	0.207813	0.017736	0.0357055	0.0783956	0.120267	0.199075	0.278793	0.425752	0.520226	0.786507	1.01187	0.950852	0.90061	0.858281	0.870637	0.905932	0.75817	0.790557	0.686461	0.680683	0.858346	0.965679	0.625578	0.618202	0.641593	0.716223	0.816536	0.763573	0.713818	0.54732	0.39538	0.323666	0.310891	0.32323	0.140913	0.195334	0.497149	0.624725
	2.58684	0.98447	0.271747	0	-0.077986	0.205341	0.625372	1.31515	2.05174	2.4595	3.01961	3.26968	3.55443	3.53625	3.44853	3.19206	2.69934	2.26125	1.69203	1.04582	0.630206	0.166675	-0.0323993	-0.31838	-0.0669538	0.0502408	0.200486	0.595086	0.541507	0.721774	0.660128	0.452742	0.453096	0.379609	0.461334	0.301876	0.31921	0.512004	0.7481	0.94482	1.16838	1.28507	1.67143	2.02101	2.22277	2.23797	2.17571	2.39109	2.46831
	-0.299216	-0.200891	-0.145869	0	-0.0527861	0.0859147	0.236401	0.355192	0.67361	0.954794	1.21797	1.39327	1.50356	1.5166	1.5749	1.63411	1.55026	1.53683	1.19042	0.878768	0.597793	0.526499	0.629818	0.666414	0.733608	0.879283	1.00816	0.862327	1.06069	1.26283	1.25467	1.35736	1.33696	1.32956	1.24799	1.31805	1.40579	1.36251	1.3665	1.13755	1.23733	0.934418	0.965659	0.901102	0.837397	0.919494	0.814021	0.476213	0.504629
[truncated: 819 more columns]

## Sheet: Fig. 3d-g
Subpeak		1a	1a		1a	1a		1b	1b		1b	1b
Parameter		Center frequency	Center frequency		Max power	Max power		Center frequency	Center frequency		Max power	Max power
Genotype		FX	WT		FX	WT		FX	WT		FX	WT
		3.2	5		2.29875	5.16114		7	6.01325		5.16373	4.96204
		2.79896	5.4		1.02007	5.12788		6.6	7		2.85148	5.09457
		3	5.8		0.588951	5.2534		6.8	7		5.29749	5.69631
		3.59735	5.2		0.672628	6.3079		6.2	6.69758		3.63683	3.2219
		3.2	3.6		1.6238	1.74261		6.2	6.8		3.16734	4.10171
		5	5		1.72777	3.69393		6.8	7		3.06611	5.34152
		3.8	4.6		2.85286	4.88123		7.2	7		4.10905	4.88367
		4.78975	4.42684		0.59708	1.22628		6.8	6.8		2.27037	4.14962
		3.8	4.59274		4.80216	2.60219		7	7.4		5.77837	5.03842
		3.8	4.00173		1.06896	0.456204		6.8	7		4.89335	5.3652
		3.6	4.60311		1.62765	3.74307		6.8	6.2		5.57627	4.54653
		3.4	3.6		1.96246	3.38702		7.8	7.6		4.48444	4.38196
		3.8	4.2		2.83133	3.69843		8.6	7.6		2.59248	3.70134
		3.2	4.4		2.84319	2.68045		8.2	6.8		2.76461	1.77451
		3.2	4.2		2.12035	2.43241		7.4	7.6		2.57488	2.29089
		3.4	3.2		1.01414	3.02834		8.19067	5.58813		1.82336	2.04307
		4	3.8		2.38388	1.22617		6.6	7.4		3.7098	1.80336
		3.2	4		1.54055	3.91176		7.8	7.6		3.40269	1.94797
		3.4	5		2.32407	2.86243		7.2	6.8		3.67391	3.05622
		3.2	5.4		1.39841	1.61336		6.8	6.8		2.61743	1.85028
		3.2	3.8		1.70902	4.28462		8.4	7.19528		2.27586	1.67153
		3	4.4		3.67808	2.8592		7	8.6		2.9319	1.83551

## Sheet: Fig. 3h
Frequencies	1.6	1.8	2	2.2	2.4	2.6	2.8	3	3.2	3.4	3.6	3.8	4	4.2	4.4	4.6	4.8	5	5.2	5.4	5.6	5.8	6	6.2	6.4	6.6	6.8	7	7.2	7.4	7.6	7.8	8	8.2	8.4	8.6	8.8	9	9.2	9.4	9.6	9.8	10	10.2	10.4	10.6	10.8	11	11.2
Absolute power (FX mice)	28.1652	27.809	27.5357	27.4412	27.3321	27.4881	27.4711	27.6418	27.8631	27.7721	27.6403	27.5893	27.4753	27.3321	27.0908	27.012	26.8293	26.582	26.5287	26.3182	26.3585	26.4813	26.4456	26.4159	26.1804	26.1871	26.0312	25.9002	25.9111	25.7243	25.5087	25.2473	25.1829	25.0497	24.6692	24.4563	24.1133	23.8095	23.6783	23.2678	22.9074	22.7313	22.4285	22.3061	22.0819	21.696	21.5984	21.4481	21.3267
	30.1538	29.9814	30.1025	29.8346	29.8985	29.9252	29.9105	29.9142	29.7677	29.6092	29.6399	29.5535	29.4245	29.2133	28.96	28.731	28.4804	28.4373	28.094	27.9314	27.836	27.3225	27.3704	27.2247	27.0079	26.951	26.6487	26.4877	26.3291	25.8589	25.709	25.6661	25.2641	24.9131	24.6148	24.1746	23.9583	23.8869	23.8455	23.8371	23.4751	23.3468	23.2065	22.9092	23.0059	22.6619	22.6886	22.4639	22.37
	30.6764	30.7931	30.7492	30.6382	30.6349	30.5469	30.523	30.2868	29.9545	29.6845	29.3657	29.4508	29.3522	29.4925	29.2679	29.1786	29.2046	29.2535	29.3559	29.2024	28.8807	28.6844	28.5212	28.2353	28.0546	27.7819	27.5296	27.1453	26.8371	26.5807	26.4234	26.2184	25.9255	25.5567	25.2917	25.1103	24.9411	24.7562	24.3145	23.9699	23.7494	23.6714	23.7324	23.6835	23.6445	23.3675	23.3136	23.1157	22.8166
	30.2789	30.2737	30.5425	30.5387	30.5724	30.5085	30.5112	30.5434	30.5283	30.5222	30.5607	30.4463	30.5229	30.4893	30.3408	30.2228	30.1607	30.1318	29.7507	29.5361	29.3108	29.106	28.8558	28.5264	28.1693	27.8991	27.4308	27.2176	26.8273	26.4105	25.9772	25.7068	25.383	25.0393	24.7781	24.6184	24.3939	24.0955	23.8659	23.5982	23.5368	23.1927	23.031	22.8261	22.6165	22.4696	22.4146	22.3287	22.2163
	26.0395	26.3046	26.3497	26.4926	26.4945	26.6975	26.7186	26.5308	26.3811	26.3628	26.1411	25.9502	25.6874	25.7145	25.743	25.5947	25.5498	25.5131	25.6665	25.5166	25.6149	25.6094	25.5919	25.1216	24.8026	24.775	24.8935	24.8231	24.7659	24.6553	24.6093	24.3986	24.3307	24.025	23.8188	23.584	23.2898	23.145	22.798	22.6046	22.5323	22.2805	22.189	22.3067	22.0092	21.8507	21.7046	21.6996	21.6498
	31.3487	31.3796	31.4246	31.3986	31.4653	31.5017	31.4383	31.6044	31.4735	31.3996	31.1289	30.9354	30.7489	30.8087	30.6651	30.4241	30.0228	30.0025	30.1191	30.1853	30.115	30.0117	29.7907	29.5572	29.4968	29.176	28.8836	28.6803	28.3419	28.1467	28.0572	27.9032	27.9667	27.9056	27.8906	27.7222	27.7446	27.5085	27.5744	27.4936	27.269	27.2732	27.1992	26.9101	26.8668	26.7583	26.7017	26.5193	26.4835
	27.3876	27.2711	27.2173	27.0952	27.037	27.1072	27.3882	27.5656	27.2459	27.0109	26.9939	26.8108	26.9162	26.7888	26.544	26.2683	25.8838	25.4305	25.1727	24.9504	24.6173	24.4958	24.0268	23.9792	23.7917	23.4846	23.3585	23.4504	23.3078	23.193	22.8383	22.5082	22.4062	22.0665	21.7083	21.2773	20.9293	20.461	20.1191	19.7829	19.5845	19.2276	18.9272	18.603	18.4464	18.3661	17.9977	17.6663	17.4592
	27.5173	27.4346	27.5992	27.8425	28.0521	28.2238	28.4139	28.3779	28.246	28.4743	28.3379	28.1125	27.9042	27.7662	27.3797	27.1715	26.6759	26.3772	26.1082	25.9672	25.8232	25.8586	25.799	25.5151	25.3689	25.1805	25.1566	24.9039	24.7812	24.7164	24.1741	23.5455	23.3726	23.1821	22.8952	22.6099	22.1953	21.8521	21.2827	21.0195	20.8354	20.5668	20.2315	19.9241	19.5757	19.237	18.9703	18.7738	18.656
	27.3125	27.2192	27.2414	27.0577	26.8462	26.5085	26.5522	26.3889	26.5115	26.4235	26.0962	26.0374	25.8451	25.8972	25.7261	25.5373	25.2642	25.323	25.1329	25.0859	24.8278	24.5782	24.3999	24.0795	23.9105	23.6852	23.3774	22.8974	22.7557	22.4644	22.2208	21.9394	21.8135	21.6621	21.4647	21.2993	21.0051	21.0858	20.7851	20.5242	20.317	20.2231	20.0618	19.9953	19.9308	19.7196	19.3636	19.0934	19.0096
	28.18	27.926	27.4816	27.2156	27.1655	27.0793	26.8063	26.7122	26.6569	26.4426	26.3457	26.2317	26.3388	26.3431	26.3138	26.3419	26.2537	26.1306	26.0242	25.8222	25.548	25.4534	25.2056	25.0502	24.5949	24.3874	24.2121	24.0679	23.9381	23.6604	23.3981	23.302	23.1506	22.9495	22.7483	22.3034	21.8197	21.4267	20.9948	20.6058	20.2523	19.9106	19.5335	19.3764	19.24	19.0623	19.0258	18.9334	18.8185
	26.7321	26.6226	26.3218	26.2525	26.1442	26.3331	26.1872	26.2538	26.2515	26.2357	26.1504	25.9469	25.8714	25.7209	25.5947	25.3088	25.0289	24.7996	24.6286	24.2415	24.0085	24.0954	23.7107	23.6193	23.4574	23.3155	23.1217	22.82	22.6588	22.4367	22.327	22.0734	22.033	21.7436	21.5126	21.2474	21.1375	21.1945	21.053	20.8802	20.6162	20.3375	20.0851	20.0391	19.7703	19.5998	19.1391	18.8432	18.7947
	27.5665	27.7525	27.7296	27.9558	28.0251	27.9255	27.9117	27.8791	27.9433	27.8583	27.5267	27.475	27.2799	26.8599	26.5852	26.3787	26.1807	26.1053	25.8502	25.5809	25.4918	25.302	25.3156	25.364	25.301	25.1557	25.0732	24.9369	24.7337	24.4689	24.0987	23.9725	23.5914	23.2614	23.0259	22.7626	22.5269	22.1393	21.8968	21.6225	21.4058	21.0183	20.8558	20.6431	20.3723	20.0241	19.7892	19.5018	19.6528
	26.5218	26.6399	26.7011	26.9799	26.9689	26.9723	26.9275	26.9157	26.9037	26.6861	26.6782	26.7728	26.3428	25.9949	25.7374	25.5592	25.2726	24.8612	24.6458	24.7078	24.6465	24.5111	24.5414	24.6065	24.6163	24.4909	24.3928	24.3026	24.1068	23.9582	23.6829	23.3277	23.0093	22.8659	22.4071	21.9888	21.5905	21.3661	20.912	20.4906	20.1966	19.8627	19.5876	19.4288	19.2981	18.9205	18.8956	18.6967	18.4044
	25.6058	25.9301	26.2437	26.2738	26.5016	26.5095	26.5837	26.6504	26.6223	26.6705	26.5011	26.4691	26.224	26.0989	26.0738	25.916	26.0151	25.9294	25.7794	25.9627	25.8414	25.8477	25.6639	25.4176	25.305	25.2237	24.8804	24.6441	24.2868	24.0188	23.9609	23.8386	23.5873	23.2532	22.9745	22.7117	22.595	22.3336	21.9859	21.7882	21.4329	21.2381	21.13	21.0188	20.8856	20.6553	20.6291	20.5276	20.1284
	27.1733	27.2508	27.1936	27.3987	27.3977	27.3045	27.3452	27.2962	27.2446	27.2544	27.2963	27.4595	27.518	27.6001	28.0688	28.1844	28.2439	28.2846	28.2889	28.3076	28.4357	28.1207	27.7624	27.5259	27.2893	26.9975	26.8595	26.7192	26.5653	26.369	26.2073	26.1066	25.9246	25.7627	25.5355	25.3047	25.0414	24.8724	24.6351	24.3926	24.1667	23.8267	23.5338	23.1026	22.8454	22.6246	22.5162	22.2835	22.093
	27.3386	27.5149	27.5536	27.8602	28.0181	27.9865	27.9555	27.7068	27.7379	27.73	27.69	27.6096	27.5892	27.4818	27.3665	27.083	27.1679	27.1689	27.0864	26.7744	26.666	26.629	26.5434	26.4306	26.2979	25.9843	25.6584	25.3887	25.1306	24.7126	24.2789	23.9341	23.5649	23.3715	23.0756	22.8987	22.5793	22.4955	22.3545	22.0415	21.9317	21.8461	21.3028	20.8943	21.12	20.9242	20.6274	20.5646	20.5243
	27.4355	27.005	26.9762	26.6615	26.5121	26.2011	26.0583	25.8433	25.4434	25.2847	24.8786	24.6429	24.61	24.4909	24.3722	24.2726	24.4	24.7048	24.6896	24.751	24.4779	24.4766	24.43	24.4126	24.2024	23.9728	23.4395	23.0847	22.9242	22.6597	22.3895	22.041	21.8019	21.3751	21.3125	21.0301	20.9367	20.7476	20.7308	20.5794	20.3195	20.0892	19.7424	19.5044	19.4643	19.0805	18.9459	18.5313	18.2756
	27.5039	27.6221	27.5982	27.7454	27.8391	27.6397	27.6855	27.6613	27.6891	27.8716	28.0141	28.0331	28.1015	28.1515	28.1025	28.0542	28.0938	27.8397	27.7656	27.5599	27.2234	26.8617	26.6005	26.1879	26.0679	25.7211	25.5539	25.2716	24.8637	24.7401	24.4857	24.2467	24.1236	23.6685	23.6452	23.3819	23.1095	22.8349	22.5135	22.1461	21.852	21.878	21.6355	21.5761	21.5632	21.3853	21.2459	21.1102	21.0531
	27.857	27.1398	26.8414	26.5375	26.5216	26.3335	26.3338	26.5569	26.796	26.9327	27.3503	27.6243	27.9681	28.0528	28.0395	28.0963	27.8464	27.3007	27.0119	26.5187	26.2831	25.4115	25.291	24.7737	24.3297	23.8941	23.5801	23.498	22.9618	22.9541	22.8712	22.5854	22.3572	21.9126	21.4196	21.0927	20.2989	19.9279	19.4694	19.5039	19.5136	19.5025	19.6848	19.9534	19.6002	19.664	19.6285	19.5331	19.1073
	27.912	27.9787	27.9839	27.917	27.9678	28.1097	27.9951	27.9208	27.8573	27.5574	27.5435	27.4213	27.3681	27.0842	26.7398	26.2953	26.0668	25.9042	25.6126	25.6019	25.5314	25.3865	25.1915	25.1187	24.9427	24.6353	24.2963	24.2858	24.1289	23.8411	23.5092	23.1156	23.0439	22.7733	22.6063	22.5779	22.1562	21.8917	21.5779	21.0645	20.722	20.6546	20.3736	20.1109	19.7288	19.7057	19.5346	19.2288	19.0743
	28.4544	27.8932	27.9722	27.6969	27.6776	27.6059	27.3203	27.2769	27.2497	27.306	27.4088	27.5416	27.3931	27.548	27.4655	27.7304	27.6685	27.3737	27.4627	27.4327	27.3486	27.159	26.9526	26.4322	26.0245	26.0202	26.1032	25.8285	25.1584	24.8106	24.397	24.3285	24.2262	24.3773	23.9604	23.5857	23.3879	23.313	23.4504	23.4632	23.2913	23.1678	22.6107	22.3486	22.2196	22.1115	21.8903	21.5069	21.3785
	27.8157	27.8224	27.9145	27.9505	27.8531	27.8935	27.804	27.6145	27.5936	27.4552	27.3957	27.1699	27.3126	27.3362	27.3046	27.347	27.3684	27.4403	27.2696	27.1466	27.0943	26.9372	26.6968	26.5613	26.2588	25.977	25.6746	25.2264	24.7021	24.6541	24.2813	23.662	23.5368	23.3128	22.8842	22.5816	22.4819	22.3336	21.9487	21.4721	21.5421	21.3251	21.1564	21.0256	21.0458	21.0664	21.041	20.993	20.815
	26.6381	26.7319	26.9257	27.219	27.3395	27.3385	27.5518	27.7622	27.9874	28.1957	28.1088	28.0769	28.078	27.9251	27.8376	27.7382	27.4511	27.047	26.8352	26.5824	26.4212	25.9979	25.7736	25.5857	25.5507	25.2489	25.1182	24.8898	24.7264	24.7156	24.6308	24.5638	24.3078	23.9315	23.8353	23.6869	23.6154	23.262	23.0968	22.8589	22.6474	22.4443	22.3662	22.0841	22.0245	21.899	21.6308	21.2139	21.1184
	26.3276	26.476	26.6464	26.6611	26.6786	26.6589	26.3909	26.6046	26.5528	26.5685	26.547	26.2971	25.8698	25.8881	25.8762	25.7409	25.7059	25.7112	25.5762	25.8182	25.6865	25.6785	25.7632	25.6434	25.6272	25.259	25.0765	25.0387	24.567	24.1736	23.8562	23.7887	23.5349	23.1726	22.9008	22.4702	22.247	22.0852	21.9528	21.507	21.2666	21.0036	20.7492	20.4731	20.2596	20.3459	19.9506	19.7785	19.8326
	28.5891	28.8203	29.1181	29.2209	29.3175	29.3262	29.3266	29.3228	28.9926	28.7827	28.356	28.0655	28.0995	27.9415	27.6576	27.3438	27.2947	27.3174	27.4984	27.4582	27.4933	27.5413	27.2994	27.1584	27.0644	26.8806	26.5914	26.1542	25.7881	25.3713	24.913	24.3178	24.2652	23.8939	23.5526	23.3592	23.0848	23.1687	23.0026	22.8136	22.623	22.2737	21.9972	21.9314	21.6429	21.4689	21.3028	20.8361	20.7047
	29.9459	29.6807	29.3358	29.0706	28.749	28.557	28.5815	28.5945	28.5481	28.6817	28.7479	29.1963	29.4649	29.6219	29.6001	29.4922	29.5792	29.4533	29.1202	28.9356	28.4808	28.4459	27.9524	27.4962	27.3809	26.9633	26.7317	26.6133	26.2746	26.0239	25.5364	25.1999	24.9547	25.0929	24.9066	24.3013	24.193	24.3369	23.9748	23.5232	23.4715	23.3085	22.8326	22.8459	22.8448	22.5089	22.3489	22.014	22.1447
	31.4388	30.899	30.7449	30.5485	30.1011	29.8104	29.3909	29.2422	28.9774	28.6882	28.3318	28.0688	27.8015	27.7234	27.6816	27.3125	26.9134	26.8445	26.6718	26.6163	26.8847	26.9897	27.0028	27.1379	27.2863	27.2851	27.2231	27.0285	26.9295	26.5323	26.2787	26.1272	25.6811	25.4026	24.9431	24.6727	24.5316	24.3789	24.2803	24.3161	24.2375	24.1048	24.2465	24.443	24.7578	24.8273	24.6607	24.4829	24.1434
	29.9377	29.9428	29.7665	29.5498	29.6376	29.6944	29.6091	29.5182	29.2099	29.1363	29.0955	28.8231	28.5127	28.3161	27.9647	27.7119	27.4547	27.1924	27.0859	26.7152	26.4575	26.4081	26.3016	26.3114	26.4588	26.4413	26.4079	26.2832	26.1413	25.9831	26.037	25.9087	25.6603	25.525	25.4193	25.4247	25.231	25.2374	25.3078	25.2077	24.9408	24.9873	24.7654	24.8363	24.6956	24.6898	24.7255	24.7439	24.4794
	31.8787	31.9271	32.0189	32.1219	32.0231	31.8443	31.5026	31.3134	30.9145	30.7418	30.4286	30.3873	29.9436	29.8872	29.7778	29.5071	29.4767	29.2707	29.009	28.8251	28.514	28.0267	27.6962	27.534	27.586	27.3521	27.0235	26.982	26.8286	26.6072	26.4604	26.3317	26.1805	25.8989	25.7414	25.3938	25.3156	25.1399	25.2643	25.0475	25.0775	24.9877	25.0048	24.8151	24.6244	24.7551	24.4734	24.2766	23.8984
	30.7337	30.4294	30.5832	30.568	30.384	30.0321	29.7743	29.4044	29.2737	29.284	28.9234	28.7837	28.5642	28.287	28.2143	28.1922	28.2599	28.0704	27.9035	27.77	27.4941	27.2551	27.4099	27.5551	27.3822	27.3993	27.3034	27.3661	27.3407	27.025	26.7745	26.5872	26.2201	26.0763	25.8238	25.564	25.4986	25.4071	25.3185	25.327	25.2302	25.1816	25.1635	24.9844	24.7371	24.4795	24.3089	24.0884	23.9766
	32.9783	32.8011	32.6092	32.5388	32.4026	32.3228	31.94	31.6256	31.1507	30.7663	30.4632	29.9745	29.4374	29.2518	29.0217	28.7081	28.3122	28.1992	27.9787	28.0199	27.9481	27.8345	27.6895	27.3126	27.1632	26.8657	26.699	26.549	26.228	25.6784	25.55	25.4538	25.3104	25.1972	25.0811	24.9573	24.841	24.6808	24.4542	24.5186	24.4731	24.3823	24.2923	24.0606	23.812	23.7648	23.5237	23.4067	22.8884
	27.2497	27.3209	27.4313	27.4966	27.5716	27.4964	27.6667	27.6273	27.4403	27.2813	27.2393	27.0264	26.8801	26.5384	26.4399	26.0797	25.7743	25.6402	25.5162	25.3301	25.2181	24.8784	24.6457	24.5485	24.1095	24.015	23.8489	23.6711	23.5136	23.0674	22.9682	22.8257	22.5651	22.2563	21.9174	21.5141	21.1194	20.8983	20.8153	20.8989	20.8145	20.7486	20.6494	20.524	20.3559	20.1478	19.9099	19.9176	19.5931
	31.4831	30.7773	30.2958	29.9196	29.5956	29.5476	28.9835	28.3582	28.141	27.8025	27.5385	27.1251	27.1581	27.0272	27.0587	26.8698	27.0304	26.5412	26.1979	25.8722	25.8419	25.639	25.246	25.1398	24.8858	24.951	24.6285	24.5512	24.3932	24.3996	24.3364	24.0983	23.7079	23.4753	23.0979	22.8554	22.6463	22.5023	22.2119	21.9992	21.642	21.485	21.1142	20.9768	20.3621	20.1393	19.9202	19.6514	19.4112
	33.9741	34.0582	33.9739	34.111	33.951	33.9166	33.9319	33.5406	33.459	33.3847	33.3645	33.219	33.1639	33.0284	32.7793	32.3698	32.4292	32.131	31.912	31.6188	31.3299	30.9709	30.8	30.318	30.2842	30.0976	29.8552	29.6751	29.6243	29.4294	29.1566	28.8318	28.9094	28.7953	28.5922	28.4727	28.3502	28.0473	27.8509	27.6919	27.4912	27.3608	26.9585	26.7968	26.4323	26.2749	25.9865	25.8506	25.6465
	28.3971	28.4583	28.1534	28.0801	28.0202	27.9218	28.0431	28.2458	28.2255	28.2826	28.3234	28.2277	28.3159	28.2352	28.3405	28.1973	28.0882	27.8587	27.6093	27.3023	27.0155	26.5523	26.2132	25.8869	25.4288	25.1868	24.875	24.5704	24.4038	24	23.8155	23.5395	23.3929	23.3207	23.2451	23.0133	22.9743	22.8357	22.7625	22.6215	22.2365	21.9362	21.9473	21.9884	21.8298	21.3306	21.2074	21.2394	21.0219
	31.7325	31.7372	31.7262	31.5087	31.5453	31.4741	31.3657	31.0558	30.8034	30.5942	30.5554	30.2948	29.997	29.7038	29.4031	29.161	29.0589	28.9687	28.8316	28.7636	28.6254	28.7139	28.6717	28.6288	28.6009	28.5874	28.6005	28.5811	28.3314	28.3909	28.3907	28.2599	28.3516	28.1958	27.9516	27.6416	27.3008	27.0978	27.0601	26.861	26.5909	26.3127	26.0885	26.2159	26.3467	26.3759	26.2669	26.3044	25.9447
	32.0549	31.9771	31.9315	31.9698	32.1551	32.2762	32.3464	32.1414	31.8299	31.7139	31.2956	30.9093	30.4794	30.1542	29.7002	29.1036	28.5642	28.3421	28.0723	27.7704	27.9052	27.563	27.5788	27.4127	26.9639	26.9829	27.0503	26.9911	26.7822	26.4509	26.0913	25.9037	25.7856	25.7198	25.5486	25.4435	25.0699	25.1554	24.9921	24.8991	24.9915	25.0236	24.8379	24.7847	24.8996	24.9453	24.8491	24.566	24.6092
	29.7727	29.6437	29.501	29.2925	28.8809	28.5467	28.7459	28.6044	28.6075	28.6148	28.5925	28.481	28.3074	28.1962	27.9455	27.9059	27.7649	27.6124	27.548	27.3838	27.0806	26.8717	26.6902	26.4254	26.413	26.0515	26.02	25.7897	25.6322	25.2244	25.049	24.8892	24.7332	24.5688	24.2823	24.2559	24.1056	23.9952	23.989	23.9178	23.8515	23.8042	23.4312	23.3008	22.9799	22.5781	22.5766	22.074	21.7857
	28.1936	28.0287	28.2011	28.4017	28.6526	28.8005	28.8734	29.2674	29.4195	29.4798	29.4162	29.3814	29.1557	28.8939	28.6358	28.3932	28.0258	27.5667	27.3247	27.0593	26.6847	26.5346	26.5293	26.3597	26.1882	26.0642	26.0952	26.0485	25.9336	25.9202	25.9199	25.5102	25.3362	25.2102	25.068	24.7592	24.6145	24.1999	23.8806	23.5573	23.5539	23.347	23.1961	23.052	23.1096	22.9284	23.0072	22.831	22.8161
	27.7842	27.8384	27.4974	27.2426	27.0049	26.558	26.332	26.2405	26.259	26.1939	26.1608	26.233	26.4589	26.3361	26.5719	26.6385	26.5891	26.5136	26.3537	26.4418	26.5263	26.2541	26.0362	25.7763	25.5457	25.3113	25.1423	24.8823	24.4892	23.9561	23.7473	23.4835	23.1674	22.998	22.9588	22.6462	22.4421	22.2993	22.1285	22.0263	21.8906	21.6029	21.2194	21.1243	21.1228	20.9839	20.7164	20.7017	20.2491
	29.2229	29.1994	28.9393	28.8423	28.6315	28.2674	27.8517	27.7937	27.5025	27.2436	27.0459	26.7407	26.3476	26.1876	26.1897	26.1292	26.0595	26.0849	25.9017	25.6685	25.6166	25.7452	25.487	25.3508	25.4065	25.1127	24.9434	24.8596	24.8007	24.4618	24.3286	24.1908	24.0571	23.7199	23.6056	23.462	23.2455	22.827	22.5863	22.4122	22.1961	22.0881	22.0441	21.9319	21.6632	21.5821	21.3622	21.2091	21.0975
	29.0921	28.714	28.6772	28.3816	28.3355	28.1052	27.9998	27.9111	27.8866	28.7375	29.3916	29.4784	29.575	29.7265	30.0041	30.0896	30.1867	30.2024	29.8429	29.4809	29.0799	28.7644	28.3617	28.0406	27.7474	27.1244	26.5301	26.0179	25.3954	25.1197	24.682	24.2864	24.1497	23.8441	23.5295	23.4363	23.3716	23.2194	22.9799	22.5583	22.3547	21.8038	21.4477	21.3117	21.0447	20.903	20.4341	20.2039	20.0793
	29.0438	29.0717	29.2107	29.3028	29.5957	29.7286	29.7111	29.8088	30.0004	29.9116	29.9356	29.9032	29.8094	29.6323	29.402	29.3232	29.3217	29.1884	28.9035	28.5743	28.231	28.1758	27.9827	27.8809	27.6728	27.5342	27.4362	27.1905	27.3188	27.183	27.1779	26.7842	26.6736	26.4255	26.2434	26.055	25.9344	25.634	25.4507	25.1199	24.7458	24.6479	24.6093	24.1916	23.9854	23.693	23.5468	23.4075	23.2755
	27.594	27.4393	27.2624	27.1301	27.0919	27.2798	27.2303	27.0813	27.0948	27.2358	27.2577	27.0313	26.9663	26.724	26.4669	26.2359	26.281	26.0727	25.8688	25.8488	25.7125	25.4453	25.2269	25.0963	24.9847	24.762	24.3734	24.3557	24.1214	23.9157	23.7327	23.8394	23.7687	23.5759	23.4658	23.6045	23.6461	23.2602	23.2675	23.3326	23.1215	23.0178	23.0032	22.8741	22.7085	22.8612	22.648	22.5866	22.2344
	29.5965	29.2389	29.1793	28.7947	28.9444	28.7834	28.6011	28.6327	28.5521	28.4402	28.3089	28.2979	28.2286	27.8072	27.4888	27.2695	26.9765	26.648	26.5256	26.2991	26.2191	26.1196	26.1724	25.7828	25.3907	25.278	25.1089	24.9343	24.7807	24.6637	24.356	24.3056	24.2091	24.2275	24.064	24.0399	23.8688	23.8194	23.798	23.4925	23.3486	23.14	22.854	22.9361	22.836	22.7367	22.6074	22.6449	22.5352
	25.3774	25.4002	25.268	25.1622	25.1701	25.0448	25.1312	24.9858	24.6823	24.3435	24.1007	23.873	23.7088	23.3767	23.3487	22.9248	22.7783	23.1231	23.0534	23.0313	23.0634	22.8595	22.741	22.5436	22.5298	22.2579	22.0778	21.8503	21.7975	21.5338	21.1329	20.8464	20.7607	20.6402	20.2001	20.0276	19.6954	19.3467	18.9626	18.8212	18.7197	18.554	18.25	18.1214	18.077	18.1557	18.0397	17.9208	18.0362
	26.6625	26.6257	26.6123	26.4055	26.2737	26.2916	26.3642	26.2199	26.0123	25.5354	25.4808	25.2827	25.0792	25.1682	25.028	24.967	24.7705	24.6986	24.8137	24.7623	24.6138	24.4934	24.2746	23.7578	23.6186	23.383	23.1828	22.5479	22.4143	22.3445	22.3016	22.0874	22.019	21.7097	21.4204	21.0141	20.7474	20.5364	20.3148	20.0639	19.7746	19.4457	19.2518	19.0627	18.9385	18.7805	18.6906	18.4298	18.3739
	29.6146	29.4785	29.5785	29.4503	29.435	29.5533	29.6645	29.6514	29.5922	29.966	29.991	29.9279	29.9215	29.8612	29.707	29.6535	29.5752	29.3219	29.1093	28.82	28.8189	28.5661	28.5723	28.3752	28.4161	28.3924	28.1253	28.2325	28.1757	28.0317	27.8665	27.6414	27.5019	27.1634	26.9764	26.6615	26.4263	26.1802	25.989	25.8505	26.0047	25.8983	25.8569	26.0132	26.1949	26.202	26.0077	26.0445	25.8893
	31.8915	31.8821	31.7297	31.7753	31.6871	31.3793	31.3449	31.0482	31.0099	31.0209	31.012	31.0951	31.0063	30.9698	31.0277	31.0904	30.9475	30.9489	31.0181	30.8585	30.4463	30.3114	30.2074	30.0328	29.7974	29.6085	29.5195	29.1872	29.0293	28.766	28.513	27.9796	27.7093	27.2682	27.115	26.9544	26.308	25.9056	25.2357	25.0422	24.9836	24.8301	24.6121	24.5513	23.8532	23.6934	23.5778	23.1781	22.9872
	28.7476	29.051	29.2681	29.2551	29.5099	29.6565	29.8087	29.758	29.9337	29.8929	29.7236	29.4766	29.2518	29.2435	29.1473	28.9081	28.9002	28.776	28.8335	28.6715	28.708	28.4741	28.4336	28.0504	27.9	27.7627	27.6037	27.4141	27.283	27.0075	26.7811	26.6181	26.3741	26.3523	26.2906	26.0572	25.903	25.7076	25.5378	25.4336	25.2948	25.2859	25.1478	24.8936	24.7255	24.7682	24.5974	24.4982	24.2729
	33.9137	33.5844	33.5603	33.6133	33.8621	33.9398	33.6513	33.526	33.433	33.5241	33.4841	33.4669	33.3243	32.9561	32.6405	32.3329	32.2529	31.7998	31.4631	30.9722	30.9307	30.4892	30.4432	30.2807	30.1508	29.975	29.7209	29.3245	29.1757	28.9453	28.9806	29.1011	29.1678	29.0573	28.9062	28.6734	28.5837	28.6705	28.6873	28.4463	28.3098	28.0585	27.9644	27.9035	27.775	27.6961	27.428	26.7523	26.403
	28.7243	28.8757	28.7409	28.7453	28.6239	28.5299	28.5887	28.5253	28.4929	28.3368	28.2092	28.5074	28.8372	28.8548	28.9409	28.8564	29.2225	29.0801	29.0938	29.1607	28.9076	28.5398	28.331	28.059	27.946	27.6661	27.3123	27.1669	26.9267	26.5794	26.4427	26.226	26.088	26	25.7776	25.6766	25.622	25.3681	25.3036	25.038	24.9648	24.8913	24.7498	24.8803	24.7453	24.6076	24.3628	24.4554	24.0905
	27.3731	27.4779	27.5003	27.282	27.0767	26.8592	26.765	26.5302	26.4581	26.2543	26.1187	26.2023	26.0413	25.9096	25.8461	25.7505	25.7798	25.7751	25.5764	25.593	25.4158	25.2758	25.1937	24.9597	24.8174	24.4358	24.1795	24.2939	24.1312	23.8074	23.8191	23.634	23.4774	23.2782	23.2925	23.1657	22.8224	22.6646	22.8249	22.773	22.6314	22.6046	22.6124	22.4633	22.3871	22.4315	22.4324	22.1738	21.7474
	25.9581	25.8601	25.5397	25.3299	25.286	24.8614	24.9188	25.0204	24.919	24.949	25.1682	25.4553	26.0083	26.3401	26.3606	26.2784	26.3235	26.1371	25.9918	25.7764	25.302	24.7483	24.0209	23.8604	23.7157	23.5006	23.2562	23.2032	23.0316	22.8193	22.8858	22.8	22.5989	22.4325	22.2939	22.06	21.7845	21.6983	21.5825	21.2664	21.1119	20.7297	20.6478	20.5402	20.4637	20.3982	20.1817	19.9941	19.6868
	29.0323	28.9402	28.5244	28.5142	28.6359	28.6592	28.8608	28.9557	29.1565	29.1834	29.0328	29.0872	28.9444	28.6839	28.5876	28.3848	28.1556	27.7573	27.4896	27.325	27.2324	27.1339	26.9547	26.8052	26.7199	26.5995	26.3256	26.1442	26.0707	25.8366	25.8376	25.683	25.7531	25.623	25.5851	25.545	25.4982	25.4351	25.4473	25.4658	25.204	24.8798	25.0555	24.7923	24.5933	24.2432	23.9316	23.6405	23.3262
	28.7076	28.7054	28.783	28.7248	28.5435	28.6316	28.6642	28.554	28.2867	28.4009	28.3752	28.4171	28.2597	28.0156	27.6532	27.7532	27.8454	27.7331	27.7113	27.561	27.2846	27.2002	27.1776	26.9497	26.9013	26.5081	26.3028	26.1257	26.0088	25.6786	25.5862	25.6257	25.4038	25.139	24.8237	24.726	24.358	23.9624	23.6069	23.1327	22.5948	22.4788	22.5305	22.2936	22.3723	22.365	22.168	22.5233	22.7166
	30.6733	30.5921	30.454	30.407	30.4609	30.8699	31.2331	31.3623	31.4356	31.5348	31.4876	31.4931	31.5515	31.2812	31.3158	30.9176	30.6909	30.6017	30.2723	30.2113	30.0692	30.0623	30.0003	29.937	29.5102	29.2959	28.9994	28.8949	28.8032	28.4286	28.1114	27.8034	27.6653	27.495	27.4228	27.254	27.1565	26.9948	27.1509	26.9957	26.6708	26.5202	26.5279	26.3563	26.273	26.0364	25.773	25.6613	25.394
	31.0377	30.0416	29.6283	29.5674	29.4773	29.4122	29.2462	29.401	29.372	29.2881	29.1158	28.8014	28.0488	27.6532	27.3645	27.3632	27.0366	26.2548	25.857	26.0701	26.0597	26.0177	26.0434	26.0764	26.0229	26.0182	26.0106	25.9994	25.649	25.5445	25.6691	25.3547	25.0682	24.801	24.4882	24.4004	23.8942	23.8977	23.5749	23.1254	22.8237	22.6621	22.6301	22.5461	22.4067	22.0445	21.9526	21.9383	21.9275
	29.6422	29.8927	30.1298	30.4441	30.5724	30.667	30.6877	30.7935	30.8191	30.8241	30.4436	30.2684	30.3269	29.8948	29.6766	29.5942	29.2154	29.0255	28.7641	28.4037	28.0316	27.7501	27.5971	27.3586	27.0395	26.7625	26.3267	26.0983	25.8878	25.4882	25.2913	24.8391	24.4495	24.2966	23.9899	23.831	23.6698	23.4947	23.5435	23.2428	23.091	23.1178	22.995	22.9169	22.9066	22.6092	22.4018	22.1069	22.0967
	29.6574	29.509	29.5095	29.5439	29.7368	29.779	29.8294	30.0878	30.0753	29.9134	29.867	29.9433	29.8432	29.5608	29.1418	28.9361	28.6292	28.2275	28.1065	27.8781	27.7252	27.2127	27.0563	27.0438	27.0888	26.9729	26.7818	26.6564	26.673	26.4309	26.4458	26.5388	26.2462	26.1131	25.8757	25.7048	25.6211	25.5644	25.1365	24.6692	24.4381	24.1871	23.9899	24.2139	24.1401	23.9691	23.8333	23.6754	23.7523
	28.6446	28.6593	28.7222	29.0544	28.8377	29.3283	29.5741	29.8631	29.8556	30.0691	30.0047	30.1166	30.088	30.0887	29.8001	29.5873	29.4189	29.2249	29.0585	28.7601	28.4583	28.541	28.351	28.2137	27.8551	27.6128	27.4035	27.1966	26.9925	26.8964	26.5075	26.273	26.0793	26.085	25.8063	25.7578	25.4579	25.2183	24.9995	24.7702	24.445	24.2884	24.0105	23.676	23.6801	23.4442	23.3201	23.1711	22.9769
	30.9232	31.0068	30.9262	31.4385	31.7989	31.9198	32.1976	32.5169	32.6867	32.6841	32.6713	32.5975	32.66	32.2223	31.8696	31.5334	31.3045	30.9777	30.8047	30.4595	30.3716	30.1985	29.7949	29.7159	29.7147	29.6433	29.5074	29.2005	29.1098	29.1642	28.8921	28.5492	28.2794	28.142	27.8626	27.6725	27.4858	27.5896	27.6755	27.397	27.2731	27.2786	27.2179	27.0589	26.9026	26.7813	26.5177	26.2659	26.1139
	38.1902	36.8586	35.9724	35.2197	34.8207	34.6316	34.6298	34.7166	34.9181	34.9405	34.9276	35.0852	34.7861	34.5737	34.2162	33.8378	33.502	32.9753	32.3139	31.6724	31.0368	30.3278	29.7844	29.5065	29.2465	29.0951	29.2356	29.1051	29.0698	28.8096	28.6091	28.6096	28.4147	28.3775	28.3011	27.9506	27.6541	27.6845	27.7476	27.471	27.388	27.348	26.9632	26.744	26.516	26.4081	25.9853	25.8091	25.5813
	28.5705	28.3008	28.544	28.9401	28.8629	29.0728	29.4234	29.6287	29.4855	29.5403	29.3524	29.2407	28.7981	28.5913	28.3673	28.0729	27.4751	27.101	27.0014	26.8814	26.9444	26.8078	26.7602	26.9124	27.1691	27.1955	27.0642	27.1718	27.0758	26.8133	26.5796	26.4703	26.2962	25.9675	25.679	25.476	25.1444	24.7664	24.4731	24.4071	24.1099	23.9359	23.8639	23.747	23.5088	23.4541	23.5645	23.672	23.7829
	30.3877	30.3564	30.5504	30.7679	30.9816	31.1219	31.2452	31.4855	31.4387	31.2897	31.1294	30.9654	30.6104	30.5185	30.207	29.7734	29.6776	29.3051	29.1116	28.9703	28.8049	28.8107	28.6172	28.634	28.6658	28.5573	28.3979	28.2778	28.2709	28.3509	28.149	27.8723	27.9499	27.9233	27.8428	27.5903	27.0945	26.7118	26.4974	26.5351	26.544	26.2458	25.9092	25.5689	25.5615	25.6151	25.4962	25.2545	24.8269
	29.6704	29.4702	29.6108	29.8778	30.1491	30.6141	31.0735	31.3025	31.3108	31.5065	31.3313	31.1217	30.9449	30.5542	30.4058	29.9466	29.2972	28.9421	28.4836	28.3227	28.4439	28.1775	27.9624	27.947	27.9091	28.1524	27.9323	28.1369	27.9954	27.8034	27.9773	27.7974	27.7067	27.4072	27.2261	27.0097	26.8584	26.4754	26.1867	26.0709	25.9415	25.867	25.6612	25.5686	25.3063	25.189	25.0918	24.8931	24.6832
	30.5147	30.3058	30.5589	30.5444	30.5399	30.5873	30.6424	30.7654	30.9221	31.1563	30.9573	30.8354	30.8991	30.7243	30.5529	30.382	30.0414	29.7912	29.3739	29.2701	29.1907	29.1359	28.9277	28.8141	28.6385	28.607	28.3551	27.971	27.5813	27.2629	27.0254	26.7656	26.5211	26.2241	26.0306	25.7308	25.5814	25.3755	25.2496	24.921	24.7202	24.4867	24.2993	23.8228	23.8733	23.5299	23.3568	23.4154	23.2562
Absolute power (WT mice)	25.1585	25.119	25.0345	25.0105	25.6442	25.8822	26.1519	26.4879	26.5485	26.5626	26.5973	26.6462	26.5405	26.2025	25.7562	25.2636	25.0218	24.6499	24.491	24.3228	23.9087	23.9833	23.4925	23.3577	23.3902	23.4954	23.73	23.7508	23.9391	24.0231	23.945	23.8468	23.7991	23.7213	23.4516	23.0947	22.7839	22.46	22.0134	21.5921	21.3872	21.1066	20.735	20.1703	19.9724	19.794	19.6533	19.3223	19.0994
	28.4092	28.596	28.5014	28.6971	28.7693	28.9479	29.2445	29.3856	29.4443	29.7609	29.7808	30.0449	30.314	30.5112	30.4164	30.2475	30.1656	29.955	29.6625	29.1848	28.8693	28.2199	27.8048	27.2397	26.7309	26.0464	25.5209	24.9962	24.7742	24.3764	24.024	23.6555	23.4396	23.2938	23.3005	23.055	22.5476	22.4545	22.1575	22.0728	21.6795	21.4555	21.178	20.993	20.5534	20.5365	20.2391	20.1524	20.041
	25.8637	25.9772	26.0995	26.0523	26.0107	26.452	26.7231	26.8484	27.0606	27.4474	27.575	27.816	28.015	28.2072	28.2124	27.8535	27.8173	27.5089	27.2045	26.962	26.7191	26.3624	25.8268	25.5412	25.156	24.9654	24.6975	24.383	23.9565	23.5217	22.9983	22.9178	22.4052	21.9989	21.7945	21.6764	21.5317	21.3663	21.0003	20.9205	20.5382	20.2274	20.228	19.964	19.6966	19.6405	19.5392	19.3511	19.065
	25.5351	25.8114	26.331	26.6532	26.9968	27.1232	27.4125	27.4262	27.5417	27.4382	27.2379	27.0768	26.6833	26.7622	26.4414	26.4314	26.327	25.8807	25.5286	25.3991	25.3468	25.1787	24.9495	24.6978	24.1904	24.1705	23.8919	23.9868	23.7168	23.5775	23.5535	23.2929	23.2685	23.142	22.7367	22.5078	22.1628	21.8041	21.363	21.0183	20.9818	20.5086	20.1944	20.0407	19.9421	19.7095	19.3563	19.1194	18.9964
	25.1908	25.1832	25.2311	24.9071	24.8127	24.7933	24.5583	24.4476	24.5226	24.6923	24.9744	25.2135	25.7022	26.1384	26.6116	26.8212	27.0107	26.9484	26.8096	26.7135	26.5679	26.3832	25.8015	25.1791	24.4362	24.067	23.7316	23.539	23.3718	22.9402	22.4961	22.4393	21.969	21.643	21.3954	20.9338	20.6036	20.5559	20.4722	20.3258	20.0132	19.8671	19.6801	19.7643	19.5832	19.4757	19.228	19.1706	18.9524
	30.6658	30.5177	30.6718	30.7068	30.9802	31.3031	31.2588	31.4348	31.4254	31.5654	31.7297	31.4512	31.6781	31.4784	31.4998	31.7164	31.7053	31.695	31.6614	31.4693	31.4288	31.3474	31.1783	30.7209	30.4914	30.1795	29.9681	29.5185	29.2141	28.8276	28.3939	28.1317	27.7774	27.4879	27.1061	26.7849	26.4435	26.3035	26.22	26.0037	25.4797	25.3039	25.0034	24.7783	24.4979	24.1442	23.7293	23.5738	23.2271
	28.9846	28.5081	28.5832	28.4375	28.597	28.6288	28.7577	28.9499	28.9394	29.1156	29.4506	29.6273	29.7101	29.5812	29.6517	29.4515	29.3522	29.3013	29.1309	28.7413	28.353	27.8934	27.5582	27.1392	26.9891	26.6728	26.2106	25.9805	25.5726	25.0888	24.8982	24.7956	24.5459	24.0886	23.6531	23.5657	23.4082	23.2404	22.7391	22.6698	22.4838	22.2953	22.4003	22.1674	21.8478	21.8445	21.6719	21.5159	21.1552
	26.1525	25.9574	26.1709	26.2144	26.4957	26.4089	26.4629	26.6164	26.7083	26.7731	26.9092	26.7872	26.6531	26.5298	26.4293	26.4233	26.0216	26.0774	25.9417	25.8184	25.583	25.5061	25.5094	25.3851	25.1912	25.1055	24.9377	24.6421	24.1824	23.9578	23.8119	23.454	23.0997	22.8008	22.4842	22.2813	22.1079	21.7821	21.6222	21.0948	20.8723	20.6502	20.5345	19.959	19.7991	19.3454	19.2401	19.151	19.1281
	30.5489	30.2682	30.1511	29.9405	30.0252	29.9243	29.6835	29.6102	29.4192	29.3271	29.2326	29.4104	29.2	29.1133	28.8996	28.6577	28.7187	28.3928	28.0945	27.6775	27.1461	26.8079	26.5076	26.0681	25.6507	25.4532	25.0268	25.0052	24.8651	24.607	24.8056	24.5827	24.4207	24.2295	23.9981	23.9131	23.5138	23.383	23.2925	22.6339	22.2307	21.755	21.4959	21.2932	21.0917	20.7946	20.6864	20.3519	20.1057
	29.257	29.3629	29.131	29.0733	29.0886	29.2356	29.049	29.0259	29.2091	29.2075	29.689	30.1507	30.7214	31.1414	31.4018	31.5238	31.6013	31.4361	31.1955	30.8002	30.4763	29.8513	28.8373	28.2071	27.4919	27.0084	26.6014	26.4998	26.2308	25.9886	25.5821	25.1422	24.8925	24.6824	24.1717	23.8346	23.3552	22.9425	22.4848	22.4071	22.1654	21.8295	21.6688	21.4191	21.2461	21.0411	20.9134	20.7633	20.7185
	26.7085	26.7034	26.4067	26.3402	26.1908	26.0148	25.8654	25.4614	25.3694	25.0697	24.9459	25.1096	25.1504	25.246	25.1857	25.312	25.3661	25.3128	25.2725	25.2313	25.2158	24.8925	24.63	24.323	24.1516	23.8941	23.6491	23.5408	23.4223	23.2324	23.0501	22.8206	22.638	22.5277	22.0566	21.7347	21.3961	21.0855	21.0136	20.763	20.3354	20.2832	20.1617	20.0305	19.9685	19.5784	19.3578	18.9634	18.8518
	25.199	25.4393	25.5165	25.6798	25.7671	25.7369	25.6423	25.5787	25.7465	25.8428	25.8009	25.9844	25.9355	25.9749	26.1557	26.0977	26.114	26.0248	25.7755	25.7868	25.7263	25.4858	25.3522	25.1435	25.0689	25.0364	24.7977	24.642	24.3676	24.0311	23.9399	23.621	23.4351	22.9838	22.4957	22.1467	21.9316	21.6088	21.3374	21.0532	20.7099	20.303	20.1575	20.0326	19.6674	19.6284	19.4564	19.4265	19.4044
	26.9308	27.0481	27.3376	27.6063	27.7159	27.8551	28.0854	28.1653	28.2487	28.2532	28.3072	28.6623	28.5895	28.6457	28.5121	28.5534	28.552	28.6144	28.5183	28.3053	27.8063	27.2258	26.9707	26.7655	26.5702	26.007	25.5455	25.5349	25.5268	25.3246	25.1046	24.6512	24.4756	24.1508	23.9454	23.6959	23.3764	22.9019	22.4631	22.4652	22.2778	21.8679	21.659	21.4446	21.2763	21.058	20.6198	20.4	20.2172
	26.789	26.5439	26.5486	26.5891	26.5309	26.3614	26.3907	26.2733	26.3333	26.2676	26.0886	26.2532	26.4554	26.5227	26.5293	26.3717	26.3573	26.3042	26.1308	26.0188	25.9469	25.8278	25.4278	25.4578	25.6321	25.751	25.6871	25.4711	25.4805	25.3175	25.1636	25.0432	25.0007	24.4478	24.1887	23.7381	23.5659	23.2343	23.1091	22.9296	22.4872	22.0429	21.8075	21.5954	21.3218	20.8117	20.5561	20.3166	19.925
	30.3252	30.3033	30.3466	30.6102	30.621	30.5137	30.544	30.4899	30.6362	30.7321	30.8991	30.9242	30.8946	30.9151	30.8974	30.8702	30.8374	30.6557	30.5363	30.4134	30.1287	29.9233	29.7107	29.3738	29.1162	28.9787	28.7052	28.2429	27.8989	27.6811	27.3116	26.7359	26.1926	25.7656	25.4506	25.157	24.8855	24.6536	24.3745	24.1791	24.03	23.776	23.5233	23.5535	23.3871	23.4372	23.1938	22.9564	22.6558
	29.3304	29.0792	29.01	29.0913	28.8506	28.7596	28.9669	28.8833	28.7619	28.8845	28.9897	29.0349	29.071	28.8898	29.0329	29.0157	28.8518	28.8015	28.5946	28.3271	28.0433	27.7141	27.361	26.999	26.6132	26.3574	26.1495	25.8948	25.685	25.6388	25.1942	25.0465	25.0253	24.6849	24.2736	23.9366	23.6778	23.4761	22.8867	22.4723	22.0103	21.8347	21.5123	21.0312	20.8625	20.5829	20.0659	20.2013	20.1125
	24.8979	25.0307	25.1396	25.1399	25.3626	25.4233	25.5579	25.6617	25.5133	25.5567	25.6249	25.5449	25.5932	25.512	25.3216	25.1761	25.1213	25.0066	24.8968	24.7474	24.5564	24.2334	24.1041	23.7811	23.369	23.0365	22.6303	22.3391	22.0286	21.617	21.3705	21.2189	21.1732	21.0289	20.6592	20.4626	20.3663	20.2824	20.2531	20.1183	19.9769	19.6702	19.4873	19.4301	19.3616	19.25	18.9273	18.875	18.6782
	27.8488	27.8624	27.8206	27.5741	27.5868	27.263	27.2707	27.3862	27.5756	27.6955	27.6313	27.7826	27.9089	28.1268	28.2479	28.2897	28.2036	28.1154	28.2108	28.1767	27.9693	27.7026	27.5482	27.1135	26.7934	26.4183	25.9144	25.3382	24.8883	24.6525	24.2277	23.8205	23.7472	23.6112	23.6697	23.3324	23.2195	23.0211	22.9325	22.6839	22.3111	21.6091	21.2254	21.0537	20.3452	20.2677	20.321	20.1812	19.94
	25.6231	25.5483	25.6437	25.5121	25.416	25.3485	25.2224	24.9882	24.7541	24.6135	24.4223	24.2515	24.1104	24.1771	23.8258	23.7017	23.6555	23.4833	23.3986	23.2854	23.2047	23.3322	23.4708	23.6808	23.6117	23.6306	23.5903	23.5007	23.4872	23.2501	22.9946	22.791	22.3339	22.0344	21.8394	21.4996	21.4455	21.0592	20.9122	20.7621	20.4866	20.2142	20.1465	19.8864	19.5795	19.005	19.102	18.8168	18.7627
	26.6653	26.8636	26.8937	26.5782	26.4186	26.5019	26.3961	26.1729	26.0414	25.9357	25.9262	25.7491	25.4019	25.2738	24.9426	24.8532	24.8559	24.9644	24.9151	24.6879	24.53	24.5391	24.4112	24.3827	24.3166	23.9416	23.6776	23.5183	23.4642	23.1908	22.7441	22.4009	22.3427	22.4425	22.2863	22.3508	21.9936	21.8769	21.5201	21.4003	21.3181	21.0095	20.5548	20.3253	20.1381	19.8336	19.6937	19.4686	18.9215
	29.5654	29.5598	29.4025	29.2551	28.944	28.9205	28.8448	29.0386	29.5582	29.5279	29.6151	29.4774	29.6059	29.5672	29.6862	29.5653	29.4198	29.1567	28.7969	28.4085	28.2404	27.8781	27.7023	27.4749	27.277	27.1245	26.9404	26.7115	26.5427	26.2848	26.1402	25.8075	25.7487	25.3262	24.9458	24.8295	24.903	24.5803	24.2479	24.0437	23.6594	23.5614	23.2914	23.1961	22.9693	22.617	22.5702	22.582	22.5252
	29.5044	29.4348	29.3051	29.2618	29.2382	29.0823	29.0186	29.0228	29.1991	29.2533	29.3682	29.5009	29.8124	30.028	30.2514	30.3324	30.4568	30.273	30.362	30.2485	30.0538	29.8061	29.5126	29.2761	28.9234	28.5419	28.2207	27.7356	27.3591	27.0195	26.4014	25.9475	25.5071	24.824	24.2319	23.8864	23.3511	23.1303	22.9837	22.9449	22.9536	22.9644	22.6918	22.4765	22.498	22.4574	22.1802	21.8549	21.4274
	27.3698	27.5046	27.6673	27.7936	27.8842	28.0369	28.081	28.2691	28.3042	28.4916	28.5533	28.6862	28.9458	29.0622	29.0749	29.1925	29.0206	28.9604	28.8083	28.7075	28.5233	28.2132	27.9601	27.5502	27.3806	27.288	27.1973	26.9256	26.7171	26.4606	26.4184	26.1195	25.8118	25.3142	24.9219	24.584	24.0841	24.1159	23.7516	23.4636	23.216	23.1502	22.9777	22.9803	22.6633	22.5748	22.3758	22.3097	22.2545
	25.943	25.9095	25.7957	25.6232	25.4394	25.2354	25.031	24.8406	24.6459	24.3646	24.0347	24.0027	24.3981	24.266	24.4472	25.0151	25.3147	25.6001	25.6643	25.9873	26.0964	26.1107	26.1047	26.0354	25.7412	25.307	24.8623	24.4098	24.0083	23.5439	23.1413	22.8213	22.7205	22.2514	21.6965	21.4503	21.2522	21.1034	20.9848	20.7056	20.3438	20.2085	20.0838	19.8697	19.6822	19.51	19.2442	18.9293	18.7019
	27.5319	27.6663	27.92	28.1956	28.5469	28.9489	28.9879	29.1885	29.1482	29.0528	29.2345	29.2112	29.2836	29.347	29.3127	29.3995	29.475	29.5364	29.4937	29.3315	29.1533	28.7467	28.4422	28.0949	27.7063	27.3011	27.0005	26.6502	26.3832	25.9948	25.8605	25.677	25.4641	24.9859	24.4451	23.8009	23.2389	23.062	22.7593	22.5457	22.5107	22.1588	22.0253	21.9702	22.0347	21.9335	21.8624	21.7477	21.6129
	30.237	29.8437	29.5769	29.5095	29.4833	29.2279	29.1648	29.1551	29.1252	29.1414	29.255	29.4906	29.6278	29.5374	29.4118	29.261	29.1796	29.175	28.8408	28.504	27.821	27.5057	26.9937	26.8499	26.5308	26.2401	25.9421	25.6529	25.3557	24.9099	24.6568	24.3894	23.8558	23.4354	22.919	22.6464	22.4617	22.4497	22.2173	21.6872	21.4473	21.2508	21.2249	21.027	20.3205	20.2078	19.8791	19.7172	19.5882
	31.6125	31.0412	30.4415	30.6201	30.6762	30.7426	30.9462	31.0085	31.4467	31.9178	32.4434	32.6676	32.7816	32.6311	32.5674	32.2869	32.0924	31.5663	30.9805	30.2487	29.1177	28.6271	28.1235	28.1212	28.0713	28.0625	28.1236	27.953	28.0092	27.8682	27.7322	27.4248	27.0069	26.8191	26.5067	25.9121	25.5624	25.2422	24.8912	24.4871	24.2922	23.9449	23.4266	23.1983	22.8223	22.5207	22.0264	21.3587	21.0873
	29.0499	28.916	28.792	28.7088	28.6302	28.3934	28.0006	28.0501	28.0704	27.7356	27.609	27.5316	27.5128	27.536	27.5533	27.7749	27.8782	27.9799	27.7772	27.7128	27.6515	27.4499	27.3559	27.1286	26.9062	26.542	26.1035	25.7378	25.6659	25.4341	25.1426	24.9349	24.6732	24.3972	24.2704	24.0288	23.8461	23.8485	23.4563	23.1399	23.1196	23.0693	22.9484	23.1159	22.7911	22.6581	22.5694	22.5586	22.3958
	26.4812	26.5921	26.4105	26.3014	26.1415	26.0074	25.8129	25.5639	25.287	25.2256	25.1028	24.6863	24.5156	24.3507	24.1586	24.0935	23.8854	23.7592	23.3263	23.1267	22.9183	22.6065	22.4328	22.2334	22.088	21.8254	21.5652	21.3477	21.2792	21.2294	21.0995	20.9769	20.6632	20.4617	20.2609	20.0105	19.9286	19.8171	19.7559	19.4257	19.3539	19.2944	19.1592	19.0601	18.9956	18.8639	18.7169	18.4644	18.2217
	32.4882	32.3373	32.3418	32.3078	32.1929	32.04	31.9857	31.7184	31.7066	31.8345	32.0518	32.5336	32.7352	33.0002	33.0431	33.1346	33.3276	33.2274	33.05	32.8057	32.4212	31.8684	31.2506	31.1253	30.693	30.2558	29.9068	29.8086	29.6797	29.4343	29.2136	28.8209	28.5396	28.2303	27.9495	27.794	27.2942	27.2165	27.0197	26.7463	26.534	26.3622	26.115	25.9118	25.6383	25.4067	24.8895	24.4251	24.2287
	30.2708	30.18	30.0688	30.2368	30.1555	30.0143	29.9477	30.3453	30.4303	30.733	31.0118	31.396	31.4062	31.59	31.7308	31.7606	31.5988	31.3781	31.1609	30.6796	30.1752	29.5361	29.0772	28.6578	27.9312	27.5559	26.8193	26.5028	26.1897	26.0104	25.448	25.1398	24.7266	24.6708	24.4098	24.2906	24.1224	24.272	24.1841	23.9449	23.8274	23.3986	23.1945	22.9941	22.6348	22.228	21.8028	21.4015	21.4116
	29.3771	29.4933	29.6622	29.6927	29.8462	29.8038	29.9107	30.1057	30.1473	30.0384	30.058	30.0468	29.8744	29.7445	29.4521	29.1117	28.5418	28.3098	27.835	27.7749	27.5063	27.1167	26.7878	26.685	26.6723	26.2901	25.9192	25.4436	25.1971	24.8382	24.3912	24.0828	23.9949	23.4554	23.2583	23.1067	23.1272	23.0132	22.8841	22.7126	22.7079	22.5115	22.4659	22.2537	22.0055	21.5871	21.2657	21.1065	20.9894
	29.8546	29.5506	29.2546	28.871	28.9084	28.6844	28.5522	28.3829	28.2858	28.6905	28.8483	29.3285	29.4451	29.4875	29.3121	29.3264	29.2561	29.0926	28.637	28.2492	27.949	27.3575	26.891	26.556	26.331	25.6551	25.6697	25.4926	25.18	24.8221	24.6179	24.4049	24.1613	23.8864	23.666	23.5038	22.8804	22.1876	21.7298	21.6937	21.4939	21.2887	21.2822	21.0548	20.8428	20.8203	20.5308	20.607	20.4107
	32.7412	32.4962	32.6025	32.8985	32.9664	32.8837	33.0804	33.312	33.5371	33.9914	34.277	34.4096	34.3413	34.2846	34.2049	34.2036	33.9044	33.8107	32.9553	32.2284	31.6327	31.0225	30.6987	30.237	29.9107	29.6144	29.2352	28.8929	28.5717	28.2066	27.9516	27.6006	27.2156	26.8893	26.7008	26.4491	26.3725	26.3747	26.2764	26.2359	26.0363	25.6382	25.3479	25.1107	25.1573	24.8619	24.6636	24.3978	24.0991
	29.7966	29.7524	29.8766	29.8141	29.9571	29.9565	29.8051	29.8674	29.7378	29.723	29.7863	29.6421	29.5816	29.4842	29.4382	29.3506	29.242	28.93	28.7133	28.4882	28.3708	28.0443	27.6545	27.2133	26.7649	26.187	25.5368	25.298	25.1204	24.7821	24.4597	23.9898	23.8572	23.5859	23.5393	23.6157	23.6719	23.5205	23.1564	22.9069	22.6812	22.7012	22.4207	22.1482	21.8785	21.3242	20.918	20.4859	20.5219
	28.0986	27.886	27.8564	28.0102	28.0229	28.3119	28.4104	28.7435	29.0254	29.3838	29.5098	29.7086	29.8877	29.9401	29.7716	29.6819	29.5458	29.1313	28.5934	28.3172	27.8992	27.3388	26.8832	26.4256	26.0081	25.3985	24.8368	24.6219	24.2492	23.983	23.7587	23.6557	23.3147	23.2521	23.1658	22.922	22.7596	22.4513	22.115	22.0522	21.9086	21.7225	21.6608	21.4059	21.2721	21.1234	20.9026	20.7407	20.6028
	30.1091	30.041	30.055	30.0921	29.8665	29.8764	29.9477	29.7817	29.926	29.904	30.1277	29.957	30.036	29.9308	29.9325	29.572	29.3602	28.8217	28.5988	28.0852	27.6735	27.2771	27.1039	26.7867	26.4455	26.526	26.4793	26.3253	26.3174	26.0961	25.8864	25.4962	25.2256	24.7189	24.3768	24.1123	23.9352	23.4838	23.2453	23.2512	23.2651	22.9602	22.9477	22.8117	22.4847	22.1869	22.0008	21.7206	21.4665
	29.436	29.2515	29.0465	28.9463	28.7539	28.5513	28.3913	28.1149	28.1271	27.8384	27.8812	27.6634	28.1096	28.4589	28.9193	29.3749	29.5474	29.6821	29.9625	30.1194	29.9617	29.6798	29.472	29.0974	28.5445	28.2175	27.9993	27.5122	27.0672	26.4857	26.1101	25.3399	25.0216	24.514	24.251	23.9663	23.7403	23.3997	23.3352	23.1461	23.1757	23.2186	23.0486	22.8768	22.7149	22.7899	22.6727	22.3487	22.2145
	27.8849	27.8624	28.056	28.1382	27.9939	27.9273	27.7529	27.4713	27.4349	27.2121	27.0341	27.2041	27.2408	27.6555	28.1332	28.5947	28.8648	29.0522	29.2098	29.2446	29.1432	29.0633	28.8887	28.4831	27.9413	27.447	27.0619	26.6088	26.1615	26.0372	25.8353	25.4445	25.1911	24.9897	24.7015	24.4556	24.2353	24.3063	23.9012	23.5759	23.4395	23.1618	23.0807	22.805	22.4864	22.6536	22.2923	22.1303	22.2737
	27.2315	26.9895	27.0906	27.0291	26.8525	26.8588	26.8329	26.7907	26.6163	26.4286	26.4546	26.4651	26.5088	26.6259	26.5098	26.4113	26.5801	26.4649	26.369	26.2546	26.1444	25.887	25.6787	25.4293	25.5049	25.4883	25.3327	25.3625	25.1709	25.0947	24.7699	24.6705	24.3669	24.0867	23.6668	23.4026	22.9575	22.7447	22.3918	22.1918	22.0472	21.65	21.2402	21.0738	20.8785	20.5803	20.2388	20.2764	20.2497
	28.0202	28.207	28.537	28.4183	28.3266	28.1066	28.2124	28.236	28.2092	28.1754	28.1886	28.0709	28.1429	28.5461	28.6893	28.6664	28.4171	28.2668	28.1937	27.9331	27.7739	27.5228	27.3437	26.7915	26.6816	26.4516	26.2488	26.2352	26.1209	25.897	25.7722	25.3473	25.1611	24.8561	24.4893	24.6111	24.6269	24.4737	24.2901	24.1063	24.0203	23.9189	23.7069	23.6219	23.4458	23.0099	22.8952	22.5552	22.5795
	30.4807	30.5939	30.6151	30.5164	30.1651	30.0224	30.1662	30.0036	29.7208	29.789	29.5578	29.5539	29.6365	29.9364	30.0873	30.195	30.012	30.1554	30.0835	29.8977	29.8034	29.3843	29.0483	28.5798	28.0263	27.8059	27.3036	26.9776	26.5357	26.2001	25.8852	25.4757	25.0929	24.4454	24.0016	23.6801	23.3502	22.97	22.8081	22.8742	22.6844	22.3032	22.3915	22.4368	22.1375	21.9027	21.7278	21.7373	21.3565
	31.4438	30.8414	30.365	30.3054	30.2967	30.5688	30.756	30.7957	30.9695	31.047	31.0875	31.1885	31.3132	31.412	31.3609	31.0916	30.8091	30.3684	29.9775	29.5816	29.1463	28.7246	28.2388	27.9928	27.6682	27.5812	27.2859	27.2486	27.226	26.989	26.9166	26.6232	26.3625	26.1621	25.8629	25.8156	25.7281	25.3569	24.803	24.613	24.2931	24.191	23.8297	23.5742	23.4526	23.0352	22.835	22.733	22.6227
	26.6241	26.8925	27.2974	27.6269	27.8429	28.2301	28.4318	28.5244	28.7396	28.8211	28.9167	28.9358	29.2999	29.375	29.6871	29.878	29.8714	29.6974	29.7193	29.6739	29.6181	29.2907	28.9717	28.5612	28.2616	27.9914	27.6393	27.4285	27.1322	26.7036	26.205	26.0155	25.7315	25.4647	25.1954	24.8257	24.6585	24.6351	24.3239	24.3086	24.3067	23.8592	23.6054	23.6079	23.5636	23.4043	23.0555	22.8441	22.5296
	28.3956	28.4995	28.3534	28.3608	28.4481	28.3972	28.2928	28.2255	28.1332	28.286	28.2233	28.2356	28.2473	28.4207	28.5368	28.7653	28.7325	28.6275	28.6593	28.5374	28.5136	28.19	27.9206	27.643	27.3171	27.2345	26.9879	26.8039	26.4965	26.227	26.045	25.5951	25.437	25.0468	24.646	24.373	24.0483	23.7494	23.408	23.0209	22.8835	22.5542	22.415	22.28	22.1422	21.9614	22.0103	21.9805	21.9173
	26.0332	26.0977	26.09	26.2076	26.209	26.1618	26.0557	26.2334	26.0489	26.0843	26.0156	25.9118	25.9498	25.8895	25.8016	25.735	25.4798	25.227	24.8254	24.6474	24.4572	24.2438	24.029	23.938	23.7985	23.5831	23.3448	23.4818	23.2851	23.1401	22.9127	22.667	22.1953	21.7221	21.4211	21.1108	20.5932	20.3006	19.9754	19.8383	19.9368	19.9119	19.9738	19.8811	19.9381	19.7421	19.5248	19.4663	19.4277
	29.4896	29.2291	29.2112	29.0595	28.9844	29.207	29.3963	29.4563	29.556	29.6593	29.6107	29.7359	29.6287	29.7157	29.4237	29.3218	28.8306	28.89	28.784	28.756	28.6337	28.2973	28.1739	27.861	27.8062	27.5108	27.2691	26.92	26.5536	26.0697	25.8158	25.4703	25.3502	25.0002	24.6789	24.4455	24.171	23.9162	23.9476	23.5547	23.2501	22.9903	22.9612	22.8107	22.6702	22.3006	22.134	21.8627	21.7395
	22.7711	22.8315	22.7927	23.0351	22.9788	23.0934	23.175	23.2492	23.2156	23.3499	23.4775	23.7353	23.8562	24.0742	24.4514	24.5513	24.5917	24.6028	24.6841	24.6045	24.5372	24.5865	24.5815	24.0795	23.7478	23.5801	23.4781	23.3509	23.2687	22.728	22.5487	22.0704	21.8196	21.5229	21.1205	20.6642	20.3302	20.0056	19.8397	19.6425	19.5866	19.4232	19.2631	19.0068	18.9836	18.8839	18.8678	18.5571	18.2275
	30.2306	30.0584	30.0388	30.2187	30.3529	30.5435	30.9541	31.3718	31.6846	31.952	32.2927	32.4742	32.8581	33.1337	33.2632	33.2064	33.2027	32.98	32.9321	32.8156	32.5594	32.2674	31.8337	31.3682	31.0729	30.8615	30.4178	30.0459	29.6678	29.4438	29.0143	28.6616	28.5443	28.3003	28.0014	27.9555	28.0075	28.0586	27.9981	27.9122	28.0313	27.8882	27.681	27.6352	27.3852	27.1009	26.7547	26.317	26.2058
	29.3012	28.6152	28.2597	27.8998	27.4485	27.2643	27.2636	27.256	27.4595	27.8532	28.0742	28.2631	28.5178	28.762	28.9508	28.9261	28.5784	28.4195	27.9703	27.4964	26.9535	26.2501	25.5519	25.162	24.5026	24.1735	23.9171	23.5471	23.2207	22.9432	22.69	22.5313	22.1369	21.701	21.3213	20.961	20.7799	20.4779	20.5132	20.3372	20.2495	20.2188	20.0372	20.0055	20.1332	20.0677	19.9573	19.6424	19.3331
	32.5569	32.6571	32.8704	32.919	33.0829	32.7734	32.6994	32.5237	32.4366	32.3348	32.2738	31.8345	31.6005	31.3913	31.3668	31.0753	30.7986	30.6568	30.343	30.0096	29.62	29.2519	28.964	28.4805	28.2001	27.7877	27.3959	27.1475	26.7089	26.6124	26.1588	26.1589	25.9883	25.7315	25.7941	25.6112	25.3654	25.0557	24.7539	24.4349	23.7985	23.5314	23.095	23.0869	22.8425	22.6265	22.3792	22.538	22.2848
	29.2541	29.3269	29.5854	29.592	29.7107	29.6923	29.7749	30.1363	30.4536	30.8698	31.3348	31.5748	31.7254	32.1092	32.268	32.3066	32.1103	32.1741	31.9704	31.4382	31.0638	30.8561	30.424	30.1217	29.8196	29.7486	29.5242	29.3194	29.0514	28.9111	28.87	28.4173	28.2515	27.9224	27.6306	27.5206	27.5361	27.4212	27.2578	27.2272	26.8944	26.6266	26.6111	26.3629	26.1777	25.9724	25.8984	25.8009	25.56
	26.2603	26.0576	26.2775	26.4546	26.7616	26.85	26.9092	26.7966	26.8483	26.7204	26.6772	26.5245	26.2383	25.9826	25.6349	25.3909	25.164	24.8506	24.7608	24.654	24.5328	24.2782	23.9155	23.8821	23.7581	23.6487	23.6107	23.4391	23.4205	23.2818	23.2251	23.0126	22.7703	22.6391	22.4833	22.4561	22.4847	22.1643	22.0605	21.8174	21.9129	21.855	21.8063	21.9197	21.7256	21.5494	21.2868	21.1536	21.1798
	27.5491	27.6306	27.5973	27.6917	27.9488	28.0029	28.2662	28.2109	28.3452	28.4703	28.3423	28.3848	28.3082	28.1469	28.2325	28.4953	28.5518	28.5346	28.5944	28.5292	28.5717	28.558	28.6769	28.4973	28.2174	27.8524	27.7093	27.449	27.01	26.6915	26.3521	26.0188	25.6879	25.3431	25.2459	24.8725	24.5575	24.6323	24.4168	24.061	23.9117	23.8482	23.7798	23.7966	23.7074	23.6686	23.8677	23.7627	23.7434
	27.6758	27.7416	27.6281	27.5193	27.4898	27.521	27.6068	27.6513	27.7958	28.0255	28.2243	28.4398	28.6998	29.0325	29.1687	29.2707	29.2731	29.1168	28.8498	28.7589	28.6095	28.3925	27.9738	27.7206	27.2509	26.8689	26.7163	26.6902	26.6039	26.1287	25.7832	25.6601	25.2557	24.9801	24.7702	24.5945	24.2751	23.7872	23.6316	23.4471	23.2082	23.0529	22.9334	22.7143	22.6743	22.5864	22.2988	22.2026	21.8888
	31.1106	31.3981	31.6658	31.9123	32.0127	31.9709	32.0174	31.8742	31.6152	31.3127	31.3125	31.0223	30.9745	30.7218	30.5291	30.3033	30.1784	29.953	29.938	29.7654	29.6917	29.4389	29.2289	29.089	28.9687	28.9914	28.8399	28.715	28.3649	28.1182	27.9018	27.6048	27.4711	27.2053	26.8635	26.5965	26.43	26.5113	26.091	25.9149	25.59	25.3723	25.1625	25.0578	25.0144	24.9441	24.5063	24.2323	23.944
	29.4134	29.3479	28.9581	28.7638	28.624	28.5023	28.7622	28.8741	28.8857	29.0197	28.8344	28.8645	29.0317	29.1438	29.3516	29.2356	29.0631	29.0897	28.87	28.6223	28.4722	28.4024	28.153	27.8392	27.4663	26.9316	26.5771	26.2542	26.0506	25.7812	25.3115	24.7379	24.1787	24.1295	24.0935	24.1418	23.9094	23.7859	23.8476	23.7228	23.5492	23.3553	23.1103	22.7066	22.457	22.2179	22.32	22.1409	22.0641
	33.6177	34.026	34.4134	34.6946	35.0133	34.9283	35.2934	35.4384	35.3007	35.4614	35.3732	35.4757	35.158	34.9807	34.8344	34.5553	34.1442	33.8053	33.3853	32.7993	32.3127	31.7406	31.4868	31.0966	30.6397	30.427	30.1559	30.02	29.9225	29.7911	29.5651	29.2687	29.0915	28.7338	28.5994	28.4744	28.1529	27.6848	27.4824	27.2195	26.8083	26.4301	26.0699	25.8553	25.5895	25.1559	24.9815	24.9435	24.8419
	29.7422	30.1991	30.426	30.7644	31.0233	31.2381	31.3469	31.4838	31.4468	31.2933	31.1672	31.1614	31.115	31.1041	30.7394	30.5793	30.4518	30.2435	30.2493	29.9804	29.4685	29.0977	28.5836	28.2105	28.1009	27.8945	27.3624	26.8629	26.7687	26.5386	26.4313	26.3204	26.3355	26.0942	25.7821	25.7554	25.4778	25.218	24.841	24.7946	24.5781	24.5538	24.0791	23.4774	23.7041	23.3594	23.3059	23.1131	22.971
	33.5772	33.8428	34.1382	34.4238	34.425	34.3832	34.3263	34.2552	33.9611	33.674	33.5737	33.372	33.2714	32.926	32.6536	32.4446	32.1263	31.7702	31.5831	31.2628	30.9986	30.4487	30.2186	29.9864	29.8711	29.525	29.184	28.8625	28.7405	28.6205	28.3354	28.0562	27.6563	27.2631	26.6521	26.2921	25.9253	25.5667	25.2507	25.0479	24.7324	24.5747	24.4039	24.1638	24.2502	24.1497	24.0838	24.0337	23.9159
	30.378	30.29	30.4143	30.7187	30.7208	31.053	31.3193	31.7049	32.1104	32.3209	32.5679	32.7924	32.8468	32.7255	32.7549	32.6272	32.6025	32.12	31.9051	31.7137	31.3289	30.9652	30.7688	30.5384	30.2072	29.8094	29.7258	29.2208	28.8664	28.574	28.3587	27.9715	27.8187	27.7865	27.8303	27.793	27.708	27.4804	27.3184	27.2343	27.1327	27.1082	26.7836	26.3959	25.9738	25.6563	25.2886	25.0446	24.7821
	31.1076	31.0978	31.25	31.4002	31.2832	31.2938	31.3338	31.4297	31.592	31.715	32.0087	32.0599	32.2462	32.3731	32.3828	32.3754	32.2799	32.1515	31.9247	31.3723	30.9113	30.3961	30.0196	29.6591	29.2586	29.0621	29.042	28.7326	28.583	28.4571	28.3291	28.2119	27.9841	28.0206	27.8141	27.7234	27.4551	27.2901	27.2689	27.1025	26.9119	26.6746	26.4624	26.1739	25.7012	25.5826	25.2192	25.1485	24.9614
	32.1619	32.3058	32.1125	32.4169	32.6691	32.886	32.7497	32.6927	32.6262	32.6475	32.7329	32.5888	32.3455	32.2606	32.0349	31.6809	31.5331	31.3239	31.168	30.7162	30.0536	29.782	29.3024	29.1441	29.174	28.9608	28.7367	28.4279	28.2094	28.2945	28.5226	28.4862	28.3243	27.8896	27.6664	27.619	27.6842	27.5678	27.4699	26.9464	26.5391	26.4626	26.2787	26.1762	25.9233	25.7004	25.563	25.4096	25.0194
	34.0826	34.6897	35.1577	35.4142	35.4817	35.7436	36.0041	35.9489	35.9423	35.9011	35.7297	35.4209	35.2335	35.0614	34.9934	34.4937	34.2964	34.0896	33.7047	33.2007	32.8122	32.3615	31.5294	30.9688	30.6052	30.3502	29.9022	29.367	29.2675	29.2995	29.1063	29.1323	29.2145	28.98	28.8231	28.7374	28.7113	28.4985	28.2443	28.0961	27.8424	27.5715	27.2529	26.9457	26.566	26.4404	26.3789	25.8684	25.6123
	36.8388	36.26	35.9021	35.9396	35.7122	35.4872	35.4636	35.5471	35.291	35.5263	35.2402	35.1054	34.8866	34.6811	34.1829	34.0752	33.5943	32.8733	32.4581	32.1157	31.7038	31.3897	31.1514	30.7327	30.5044	30.4402	30.3655	30.0721	29.6113	29.0704	28.7533	28.5532	28.5004	28.0856	27.7328	27.2046	26.96	26.8506	26.4546	26.3459	26.2259	25.9874	25.7237	25.4839	25.3447	25.0194	24.7961	24.6778	24.9668
	28.1135	28.0473	28.2368	28.1099	28.2277	28.1959	28.0683	27.7565	27.7411	27.6177	27.6362	27.5147	27.407	27.5343	27.5047	27.5068	27.7521	27.8196	27.6466	27.6849	27.517	27.5306	27.2184	27.1455	27.0528	26.584	26.2411	26.13	25.9296	25.8275	25.7233	25.6922	25.3992	25.0139	24.7585	24.5873	24.2203	23.9822	23.7693	23.5108	23.3417	23.0926	22.8201	22.7174	22.5413	22.4814	22.2794	22.0051	21.9345
	31.5812	31.394	31.0954	30.961	30.8499	30.7355	30.9102	30.9062	31.0548	31.5714	32.1617	32.3047	32.4464	32.4737	32.6705	32.5603	32.6984	32.5623	32.2865	31.7688	31.2135	30.7216	30.4027	29.98	29.597	29.1575	28.5015	28.0102	27.5349	26.9394	26.4849	25.9962	25.7242	25.4052	25.2369	25.1249	25.1392	25.0126	25.1573	25.0879	25.123	24.9864	24.7547	24.8128	24.799	24.5638	24.306	24.2115	23.8773
[truncated: 819 more columns]

## Sheet: Fig. 3i
	Offset	Offset		Slope	Slope		Knee	Knee
	FX	WT		FX	WT		FX	WT
	44.9068	39.5021		2.25091	1.9533		5.68032	5.03019
	43.614	42.3526		2.07187	2.12787		4.16568	4.18087
	44.1767	39.3228		2.12144	1.93596		3.95347	4.47118
	44.1019	41.2289		2.16398	2.14191		3.88849	5.21389
	41.9344	39.1548		2.04641	1.94144		5.77997	4.90247
	48.8473	43.0666		2.36246	2.01514		5.28876	3.79747
	37.7433	40.1561		1.92804	1.90364		2.75094	3.51757		mice in blue also had black screen data collected
	39.5771	37.5342		1.99176	1.75713		3.6461	4.02826
	37.6639	41.4658		1.82241	2.03342		3.07051	2.98446
	39.9165	41.4096		2.03097	1.97704		3.62369	3.67773
	38.2717	36.9402		1.93401	1.72695		3.50747	3.23101
	40.8685	38.4872		2.03772	1.83228		4.08987	4.98132
	39.644	42.3024		2.01507	2.10475		4.19048	5.17081
	39.0118	39.6234		1.79433	1.90834		5.24793	4.44748
	41.5513	44.6595		1.89459	2.14928		5.38254	4.36395
	39.231	41.346		1.84321	2.04698		4.03503	3.49987
	36.9537	36.9923		1.77893	1.81018		2.89607	4.27243
	43.6153	39.3004		2.19188	1.88438		5.17561	3.57038
	38.579	37.5594		1.96571	1.78934		3.4319	4.09769
	36.7419	37.8002		1.72148	1.78764		2.41675	3.60803
	41.5145	42.27		1.93729	1.97781		4.65645	3.9672
	39.1246	42.4016		1.79556	2.03751		3.83851	3.85352
	40.846	40.7465		1.90431	1.88985		5.29497	4.79287
	41.2114	38.9537		2.06298	1.92508		5.04221	4.35256
	38.7155	40.9169		1.71757	1.94771		3.36887	4.5718
	44.0426	38.6283		2.10469	1.84248		4.71614	2.08993
	46.3034	44.3634		2.23029	2.21278		4.71833	3.8753
	43.5634	43.4591		2.02369	2.10201		4.43343	4.58992
	44.7074	37.4636		2.12337	1.87446		3.74091	3.30573
	47.1236	46.9917		2.26417	2.25982		5.16178	4.1143
	43.5395	43.8913		2.07573	2.14642		2.63188	4.00803
	40.55	42.6008		1.99919	2.09097		4.34102	4.01943
	41.7273	42.1628		2.13354	2.09542		2.91257	3.76883
	45.26	46.3676		2.00086	2.16675		3.18659	4.05912
	42.2576	40.7607		2.03965	1.93191		4.4949	3.05952
	48.5136	41.545		2.25542	1.99486		5.38141	4.42083
	46.408	39.6855		2.17665	1.8095		4.26567	2.76956
	43.8713	43.0211		2.10637	2.09644		4.4705	4.20738
	43.9475	43.6869		2.07491	2.0841		5.60052	5.49365
	40.4028	38.9769		1.99272	1.80097		3.9959	4.01452
	41.3088	41.3921		1.96479	1.88322		3.68051	4.5529
	39.7348	41.2495		1.9078	1.94791		3.19204	2.96658
	46.1342	44.5567		2.17319	2.09178		5.9603	4.32651
	43.1046	45.037		2.01396	2.15226		5.81742	7.03645
	43.0933	41.9309		2.0948	1.95145		4.34412	4.58154
	36.614	38.2324		1.83056	1.88214		3.58131	3.97535
	37.2116	41.9608		1.79582	2.00148		3.16542	3.82489
	46.583	39.1356		2.1617	1.9949		5.93482	6.34803
	44.9463	49.4151		2.13704	2.34144		3.72064	6.55171
	39.9191	38.4324		1.69547	1.98228		3.74024	2.57729
	51.1039	42.5625		2.36964	2.03157		5.28282	2.68094
	43.7625	40.1807		1.94596	1.61151		5.60948	4.23717
	43.0682	37.2059		2.09331	1.53632		5.35697	4.63756
	40.7909	43.1448		2.01516	1.95923		5.43131	5.94558
	44.3398	39.9616		2.12431	1.78886		5.17894	4.37738
	42.0682	47.3957		1.97064	2.24852		4.2964	5.13718
	44.1497	44.3123		1.99966	2.12548		4.34105	4.9955
	40.9535	47.3995		1.83408	2.15343		3.41524	4.12396
	41.1124	43.5601		1.84172	1.99623		3.79345	4.6537
	40.5645	45.5652		1.72092	2.11844		3.81174	3.36806
	44.1464	45.2742		2.02971	1.95753		5.59102	5.521
	49.7592	46.9542		2.29524	2.09201		6.46572	5.47832
	48.0712	47.1426		2.13953	2.13951		3.4192	4.75409
	42.8746	48.2816		1.90256	2.1551		5.4985	4.3308
	46.2512	46.1788		2.08328	2.11957		5.54454	2.3852
	44.253	35.4824		1.92157	1.56109		5.55611	1.81537
	38.6626	41.1742		1.61673	1.7799		2.20268	2.84606
Frequencies	1.6	1.8	2	2.2	2.4	2.6	2.8	3	3.2	3.4	3.6	3.8	4	4.2	4.4	4.6	4.8	5	5.2	5.4	5.6	5.8	6	6.2	6.4	6.6	6.8	7	7.2	7.4	7.6	7.8	8	8.2	8.4	8.6	8.8	9	9.2	9.4	9.6	9.8	10	10.2	10.4	10.6	10.8	11	11.2
Aperiodic power (FX)	27.6828	27.6114	27.5308	27.4412	27.343	27.2365	27.1222	27.0006	26.8721	26.7373	26.5968	26.451	26.3006	26.1459	25.9876	25.8261	25.6618	25.4952	25.3266	25.1566	24.9853	24.8131	24.6404	24.4673	24.2941	24.1211	23.9484	23.7762	23.6047	23.4339	23.2641	23.0953	22.9276	22.7612	22.596	22.4321	22.2696	22.1086	21.949	21.7909	21.6343	21.4792	21.3257	21.1737	21.0233	20.8744	20.7271	20.5814	20.4371
	30.2145	30.0716	29.916	29.7491	29.5723	29.3869	29.194	28.995	28.791	28.5829	28.3717	28.1583	27.9433	27.7275	27.5114	27.2955	27.0803	26.866	26.6532	26.4419	26.2325	26.0251	25.8198	25.6169	25.4164	25.2183	25.0228	24.8298	24.6394	24.4516	24.2664	24.0838	23.9038	23.7264	23.5515	23.3791	23.2092	23.0417	22.8767	22.714	22.5536	22.3955	22.2397	22.086	21.9345	21.7851	21.6378	21.4925	21.3492
	30.9175	30.7626	30.5934	30.4117	30.219	30.0168	29.8066	29.5898	29.3676	29.1413	28.912	28.6805	28.4477	28.2143	27.981	27.7484	27.5168	27.2867	27.0584	26.8322	26.6083	26.3869	26.1682	25.9522	25.739	25.5288	25.3215	25.1171	24.9157	24.7173	24.5219	24.3294	24.1398	23.9531	23.7692	23.5881	23.4097	23.2341	23.0611	22.8907	22.7229	22.5576	22.3947	22.2342	22.076	21.9201	21.7665	21.6151	21.4658
	30.7459	30.5878	30.4147	30.228	30.0295	29.8208	29.6034	29.3789	29.1487	28.914	28.676	28.4357	28.194	27.9516	27.7094	27.4679	27.2275	26.9887	26.7518	26.5172	26.2851	26.0557	25.829	25.6053	25.3847	25.1671	24.9526	24.7413	24.5331	24.3281	24.1262	23.9274	23.7317	23.539	23.3493	23.1626	22.9787	22.7977	22.6195	22.4439	22.2711	22.1009	21.9332	21.768	21.6053	21.445	21.287	21.1313	20.9778
	26.0395	25.9606	25.8735	25.7789	25.6771	25.5687	25.4541	25.334	25.2088	25.079	24.9451	24.8075	24.6667	24.5231	24.3772	24.2292	24.0795	23.9285	23.7765	23.6236	23.4703	23.3166	23.1628	23.0091	22.8556	22.7025	22.55	22.3981	22.247	22.0967	21.9473	21.799	21.6517	21.5055	21.3605	21.2167	21.0741	20.9328	20.7928	20.6541	20.5167	20.3806	20.2459	20.1125	19.9804	19.8496	19.7202	19.5921	19.4653
	31.508	31.4306	31.3423	31.2433	31.1338	31.0144	30.8855	30.7478	30.6017	30.4481	30.2876	30.1209	29.9486	29.7715	29.5901	29.4051	29.217	29.0265	28.834	28.6399	28.4448	28.2489	28.0527	27.8564	27.6604	27.4648	27.27	27.0761	26.8832	26.6916	26.5014	26.3126	26.1254	25.9399	25.756	25.574	25.3937	25.2153	25.0388	24.8642	24.6915	24.5207	24.3518	24.1848	24.0198	23.8566	23.6954	23.536	23.3785
	27.961	27.682	27.3923	27.0952	26.7935	26.4894	26.1849	25.8816	25.5805	25.2828	24.989	24.6997	24.4154	24.1363	23.8625	23.5943	23.3315	23.0743	22.8225	22.5761	22.335	22.0991	21.8682	21.6423	21.4213	21.2049	20.993	20.7855	20.5823	20.3832	20.1881	19.9969	19.8094	19.6256	19.4453	19.2683	19.0947	18.9243	18.7569	18.5925	18.431	18.2724	18.1164	17.9631	17.8123	17.664	17.5181	17.3746	17.2333
	27.6172	27.4346	27.2394	27.0336	26.819	26.5973	26.37	26.1387	25.9044	25.6682	25.4312	25.194	24.9574	24.7219	24.488	24.2561	24.0265	23.7994	23.5751	23.3538	23.1355	22.9204	22.7084	22.4997	22.2942	22.092	21.893	21.6972	21.5046	21.3152	21.1288	20.9455	20.7652	20.5878	20.4132	20.2415	20.0725	19.9063	19.7426	19.5815	19.423	19.2669	19.1131	18.9617	18.8126	18.6657	18.521	18.3784	18.2378
	27.6293	27.393	27.1479	26.8966	26.6411	26.3832	26.1243	25.8656	25.6081	25.3526	25.0996	24.8497	24.6033	24.3605	24.1217	23.8869	23.6563	23.4299	23.2076	22.9896	22.7757	22.5659	22.3602	22.1585	21.9606	21.7665	21.5762	21.3895	21.2063	21.0265	20.8501	20.677	20.507	20.34	20.1761	20.015	19.8568	19.7013	19.5484	19.3982	19.2504	19.1051	18.9621	18.8215	18.683	18.5468	18.4126	18.2805	18.1504
	27.8046	27.6211	27.4241	27.2156	26.9976	26.7719	26.5401	26.3037	26.0639	25.822	25.5789	25.3355	25.0925	24.8506	24.6102	24.3717	24.1356	23.9022	23.6715	23.4438	23.2193	22.998	22.78	22.5654	22.3541	22.1461	21.9416	21.7403	21.5423	21.3476	21.1561	20.9678	20.7825	20.6003	20.4211	20.2447	20.0713	19.9006	19.7326	19.5673	19.4046	19.2444	19.0867	18.9314	18.7784	18.6278	18.4794	18.3332	18.1891
	26.8709	26.6756	26.4688	26.2525	26.0286	25.7989	25.565	25.3281	25.0894	24.8499	24.6104	24.3717	24.1343	23.8988	23.6655	23.4347	23.2068	22.9818	22.76	22.5414	22.3261	22.1143	21.9058	21.7007	21.499	21.3007	21.1058	20.9141	20.7257	20.5404	20.3583	20.1793	20.0033	19.8302	19.6599	19.4925	19.3279	19.1659	19.0065	18.8496	18.6953	18.5433	18.3938	18.2465	18.1014	17.9586	17.8179	17.6792	17.5426
	27.8053	27.6562	27.4948	27.3225	27.1407	26.9508	26.754	26.5516	26.3447	26.1343	25.9213	25.7064	25.4905	25.2742	25.0579	24.8422	24.6274	24.4139	24.202	23.9919	23.7839	23.5781	23.3745	23.1734	22.9748	22.7788	22.5854	22.3946	22.2064	22.021	21.8381	21.6579	21.4803	21.3053	21.1328	20.9628	20.7954	20.6303	20.4677	20.3074	20.1495	19.9938	19.8403	19.6891	19.5399	19.3929	19.2479	19.1049	18.9639
	26.5218	26.3781	26.2226	26.0567	25.8818	25.6992	25.5099	25.3153	25.1162	24.9137	24.7085	24.5015	24.2934	24.0847	23.8759	23.6675	23.4598	23.2533	23.0482	22.8448	22.6431	22.4435	22.2459	22.0507	21.8577	21.6671	21.479	21.2933	21.1101	20.9294	20.7511	20.5754	20.4021	20.2313	20.0629	19.8969	19.7333	19.572	19.413	19.2562	19.1017	18.9493	18.7991	18.651	18.5049	18.3608	18.2187	18.0786	17.9403
	25.6058	25.4987	25.3847	25.2645	25.1389	25.0086	24.8742	24.7364	24.5956	24.4525	24.3074	24.1607	24.0129	23.8643	23.7151	23.5657	23.4163	23.267	23.1182	22.9698	22.8222	22.6754	22.5295	22.3846	22.2408	22.0982	21.9568	21.8166	21.6778	21.5404	21.4043	21.2696	21.1363	21.0044	20.8739	20.7449	20.6173	20.4911	20.3663	20.2429	20.1209	20.0003	19.881	19.7631	19.6466	19.5313	19.4174	19.3048	19.1934
	27.2865	27.1885	27.0828	26.97	26.851	26.7262	26.5964	26.4622	26.3242	26.1828	26.0386	25.892	25.7435	25.5935	25.4422	25.2901	25.1374	24.9844	24.8313	24.6784	24.5257	24.3735	24.222	24.0712	23.9213	23.7723	23.6244	23.4776	23.332	23.1876	23.0445	22.9027	22.7623	22.6233	22.4856	22.3493	22.2145	22.081	21.949	21.8184	21.6892	21.5614	21.435	21.3101	21.1864	21.0642	20.9433	20.8237	20.7055
	27.3386	27.1796	27.0114	26.8355	26.6532	26.4658	26.2744	26.0799	25.8833	25.6852	25.4863	25.2872	25.0884	24.8903	24.6933	24.4976	24.3035	24.1112	23.9208	23.7326	23.5466	23.3629	23.1816	23.0027	22.8262	22.6522	22.4806	22.3115	22.1448	21.9806	21.8187	21.6592	21.5021	21.3473	21.1948	21.0445	20.8964	20.7505	20.6067	20.4649	20.3252	20.1875	20.0518	19.9179	19.7859	19.6558	19.5274	19.4008	19.2759
	27.4415	27.1877	26.9269	26.6615	26.3935	26.1248	25.8565	25.5898	25.3255	25.0644	24.8068	24.5532	24.3039	24.059	23.8186	23.5829	23.3518	23.1253	22.9034	22.686	22.4731	22.2646	22.0603	21.8602	21.6641	21.472	21.2837	21.0991	20.9182	20.7408	20.5668	20.3961	20.2286	20.0642	19.9028	19.7444	19.5888	19.4359	19.2857	19.1381	18.9929	18.8503	18.7099	18.5719	18.4361	18.3025	18.1709	18.0414	17.9139
	27.6468	27.5571	27.4568	27.3466	27.227	27.0985	26.962	26.818	26.6674	26.5107	26.3487	26.182	26.0113	25.8372	25.6602	25.4809	25.2997	25.117	24.9334	24.7491	24.5646	24.38	24.1956	24.0118	23.8286	23.6464	23.4651	23.2851	23.1063	22.929	22.7531	22.5789	22.4062	22.2352	22.066	21.8984	21.7327	21.5688	21.4066	21.2463	21.0877	20.931	20.7761	20.623	20.4716	20.322	20.1742	20.0281	19.8837
	27.1772	26.9756	26.7616	26.5375	26.3053	26.0669	25.8239	25.5779	25.33	25.0813	24.8327	24.585	24.3387	24.0945	23.8527	23.6136	23.3776	23.1448	22.9153	22.6893	22.4669	22.2481	22.0329	21.8213	21.6133	21.4089	21.208	21.0105	20.8165	20.6259	20.4385	20.2544	20.0734	19.8955	19.7206	19.5487	19.3796	19.2133	19.0497	18.8888	18.7305	18.5746	18.4213	18.2703	18.1217	17.9753	17.8312	17.6892	17.5493
	28.408	28.0976	27.7846	27.4715	27.1603	26.8526	26.5494	26.2515	25.9594	25.6735	25.3941	25.1211	24.8546	24.5946	24.3409	24.0935	23.8521	23.6167	23.387	23.1629	22.9441	22.7305	22.522	22.3182	22.1191	21.9245	21.7342	21.5481	21.366	21.1877	21.0132	20.8422	20.6748	20.5106	20.3497	20.1919	20.0371	19.8852	19.7361	19.5897	19.4459	19.3047	19.1659	19.0295	18.8953	18.7635	18.6337	18.5061	18.3805
	28.056	27.9329	27.8004	27.6593	27.5106	27.3555	27.1946	27.029	26.8594	26.6865	26.511	26.3334	26.1544	25.9744	25.7938	25.613	25.4324	25.2522	25.0728	24.8942	24.7168	24.5406	24.3659	24.1927	24.0211	23.8513	23.6832	23.5169	23.3525	23.19	23.0295	22.8708	22.7141	22.5593	22.4064	22.2555	22.1065	21.9594	21.8141	21.6707	21.5292	21.3894	21.2514	21.1152	20.9807	20.848	20.7169	20.5874	20.4596
	27.8157	27.6433	27.4623	27.2745	27.0813	26.8839	26.6834	26.4809	26.277	26.0726	25.8683	25.6645	25.4617	25.2603	25.0605	24.8627	24.6669	24.4734	24.2824	24.0938	23.9077	23.7243	23.5435	23.3654	23.1899	23.0171	22.8469	22.6794	22.5144	22.3519	22.192	22.0346	21.8796	21.727	21.5767	21.4287	21.283	21.1394	20.9981	20.8588	20.7216	20.5864	20.4532	20.3219	20.1924	20.0648	19.939	19.815	19.6927
	26.6381	26.5378	26.4296	26.3141	26.1921	26.0643	25.9313	25.7938	25.6524	25.5076	25.3599	25.2098	25.0579	24.9043	24.7496	24.5941	24.438	24.2817	24.1253	23.9692	23.8134	23.6581	23.5036	23.3498	23.197	23.0453	22.8946	22.7452	22.597	22.4501	22.3045	22.1604	22.0176	21.8763	21.7365	21.5981	21.4611	21.3257	21.1917	21.0592	20.9281	20.7985	20.6704	20.5436	20.4183	20.2945	20.172	20.0508	19.9311
	26.3276	26.2265	26.1155	25.9952	25.8664	25.73	25.5866	25.437	25.282	25.1222	24.9583	24.791	24.6208	24.4482	24.2738	24.098	23.9211	23.7437	23.566	23.3883	23.2108	23.0339	22.8576	22.6823	22.5079	22.3348	22.163	21.9925	21.8236	21.6561	21.4903	21.3261	21.1637	21.0029	20.8439	20.6866	20.5311	20.3774	20.2254	20.0753	19.9268	19.7801	19.6352	19.4919	19.3504	19.2105	19.0723	18.9358	18.8008
	28.5891	28.382	28.1684	27.95	27.7284	27.5049	27.2806	27.0563	26.8329	26.6108	26.3908	26.173	25.9578	25.7455	25.5362	25.33	25.1271	24.9275	24.7313	24.5384	24.3488	24.1626	23.9796	23.7999	23.6233	23.4499	23.2795	23.1121	22.9477	22.7862	22.6274	22.4714	22.318	22.1672	22.019	21.8732	21.7298	21.5888	21.45	21.3135	21.1791	21.0468	20.9166	20.7883	20.662	20.5376	20.415	20.2942	20.1751
	29.4408	29.3284	29.2047	29.0706	28.927	28.7748	28.6149	28.4483	28.2758	28.0983	27.9166	27.7313	27.5432	27.3529	27.161	26.9679	26.7741	26.5801	26.3861	26.1926	25.9998	25.8079	25.6171	25.4276	25.2397	25.0533	24.8686	24.6858	24.5048	24.3258	24.1487	23.9737	23.8007	23.6297	23.4609	23.2941	23.1294	22.9667	22.8061	22.6475	22.4909	22.3363	22.1837	22.033	21.8843	21.7374	21.5924	21.4493	21.3079
	30.9032	30.7972	30.6787	30.5485	30.4073	30.2561	30.0958	29.9272	29.7513	29.569	29.3812	29.1887	28.9924	28.7928	28.5909	28.387	28.1818	27.9758	27.7695	27.5632	27.3573	27.1521	26.9478	26.7448	26.5431	26.343	26.1447	25.9481	25.7535	25.5609	25.3704	25.182	24.9958	24.8117	24.6299	24.4503	24.273	24.0979	23.9249	23.7542	23.5857	23.4193	23.2551	23.093	22.933	22.775	22.6191	22.4651	22.3131
	29.9556	29.8257	29.6846	29.5335	29.3735	29.2056	29.031	28.8507	28.6656	28.4766	28.2845	28.09	27.8937	27.6963	27.4982	27.3	27.102	26.9045	26.7079	26.5125	26.3184	26.1258	25.935	25.7459	25.5588	25.3737	25.1907	25.0099	24.8312	24.6547	24.4805	24.3085	24.1387	23.9712	23.8059	23.6428	23.4819	23.3231	23.1665	23.012	22.8596	22.7092	22.5608	22.4144	22.27	22.1275	21.9869	21.8481	21.7111
	31.8787	31.7076	31.5215	31.3224	31.1119	30.892	30.6642	30.4302	30.1914	29.949	29.7041	29.4578	29.211	28.9643	28.7183	28.4737	28.2309	27.9902	27.752	27.5164	27.2837	27.0541	26.8276	26.6043	26.3843	26.1676	25.9542	25.7442	25.5374	25.334	25.1338	24.9368	24.743	24.5522	24.3646	24.1799	23.9982	23.8194	23.6433	23.4701	23.2995	23.1316	22.9662	22.8034	22.643	22.485	22.3293	22.1759	22.0248
	30.6887	30.6022	30.5046	30.3965	30.2784	30.1508	30.0143	29.8698	29.7177	29.559	29.3942	29.2242	29.0495	28.8709	28.6888	28.504	28.3169	28.1281	27.9379	27.7469	27.5553	27.3635	27.1718	26.9805	26.7898	26.5999	26.411	26.2233	26.0369	25.8519	25.6684	25.4866	25.3064	25.1279	24.9512	24.7764	24.6034	24.4323	24.263	24.0957	23.9303	23.7667	23.6051	23.4453	23.2874	23.1314	22.9772	22.8248	22.6742
	33.4936	33.1888	32.8691	32.5388	32.2014	31.8602	31.5175	31.1755	30.8358	30.4997	30.1681	29.8418	29.5212	29.2068	28.8987	28.5971	28.302	28.0135	27.7314	27.4557	27.1862	26.9229	26.6655	26.4138	26.1678	25.9273	25.692	25.4618	25.2366	25.0161	24.8003	24.5889	24.3818	24.1789	23.98	23.785	23.5937	23.4061	23.222	23.0413	22.8638	22.6896	22.5184	22.3502	22.1849	22.0224	21.8626	21.7054	21.5507
	27.2497	27.1139	26.9669	26.8101	26.6446	26.4715	26.2921	26.1074	25.9182	25.7255	25.53	25.3326	25.1337	24.934	24.7341	24.5342	24.3348	24.1363	23.9389	23.7428	23.5483	23.3555	23.1646	22.9756	22.7888	22.604	22.4215	22.2412	22.0632	21.8875	21.7141	21.543	21.3742	21.2077	21.0434	20.8814	20.7216	20.564	20.4086	20.2553	20.1041	19.9549	19.8078	19.6627	19.5196	19.3784	19.239	19.1015	18.9659
	30.7545	30.4922	30.2127	29.9196	29.6163	29.3056	28.9902	28.6722	28.3536	28.0356	27.7197	27.4067	27.0975	26.7925	26.4923	26.1972	25.9073	25.6229	25.3439	25.0705	24.8026	24.5401	24.283	24.0312	23.7846	23.5431	23.3065	23.0747	22.8476	22.6251	22.407	22.1932	21.9835	21.7779	21.5762	21.3784	21.1842	20.9935	20.8063	20.6225	20.4419	20.2645	20.0901	19.9187	19.7502	19.5844	19.4214	19.261	19.1031
	34.2132	33.987	33.7473	33.4968	33.2382	32.9734	32.7045	32.4331	32.1606	31.8881	31.6166	31.3469	31.0797	30.8155	30.5546	30.2973	30.044	29.7947	29.5496	29.3087	29.0721	28.8398	28.6117	28.3879	28.1682	27.9526	27.741	27.5334	27.3296	27.1296	26.9333	26.7406	26.5513	26.3655	26.183	26.0037	25.8276	25.6545	25.4843	25.3171	25.1526	24.9909	24.8318	24.6753	24.5213	24.3697	24.2205	24.0736	23.9289
	28.4459	28.3199	28.1826	28.0352	27.8788	27.7143	27.543	27.3657	27.1833	26.9968	26.807	26.6145	26.42	26.2242	26.0275	25.8305	25.6335	25.4368	25.2409	25.046	24.8522	24.6599	24.4692	24.2801	24.0929	23.9077	23.7245	23.5433	23.3642	23.1873	23.0126	22.8401	22.6698	22.5016	22.3357	22.1719	22.0103	21.8508	21.6935	21.5382	21.385	21.2339	21.0847	20.9375	20.7923	20.649	20.5075	20.3679	20.2301
	31.7559	31.6762	31.5863	31.4865	31.3774	31.2593	31.1329	30.9987	30.8573	30.7094	30.5556	30.3965	30.2328	30.065	29.8936	29.7193	29.5425	29.3636	29.1832	29.0016	28.8191	28.6362	28.453	28.2699	28.0871	27.9048	27.7232	27.5424	27.3627	27.1841	27.0068	26.8308	26.6563	26.4832	26.3117	26.1419	25.9736	25.8071	25.6422	25.4791	25.3176	25.158	25	24.8438	24.6893	24.5366	24.3856	24.2362	24.0886
	32.2097	32.0775	31.9315	31.7729	31.603	31.423	31.2341	31.0376	30.8345	30.6261	30.4134	30.1972	29.9784	29.7578	29.536	29.3138	29.0915	28.8697	28.6488	28.4291	28.2108	27.9944	27.7798	27.5674	27.3573	27.1495	26.9441	26.7413	26.5411	26.3435	26.1485	25.9562	25.7664	25.5794	25.3949	25.213	25.0337	24.8569	24.6827	24.5109	24.3415	24.1745	24.0099	23.8476	23.6875	23.5297	23.374	23.2205	23.069
	29.7003	29.5761	29.4399	29.2925	29.1352	28.969	28.7949	28.6141	28.4275	28.2361	28.0407	27.8421	27.641	27.4382	27.2342	27.0295	26.8247	26.62	26.4159	26.2127	26.0107	25.81	25.6109	25.4135	25.218	25.0245	24.8331	24.6438	24.4567	24.2719	24.0893	23.9091	23.7311	23.5555	23.3821	23.2111	23.0423	22.8758	22.7115	22.5494	22.3895	22.2317	22.0761	21.9225	21.771	21.6215	21.474	21.3284	21.1848
	28.1111	28.0287	27.9377	27.8386	27.7318	27.618	27.4976	27.3713	27.2395	27.1029	26.9619	26.8171	26.669	26.5179	26.3645	26.2089	26.0517	25.8931	25.7336	25.5733	25.4125	25.2515	25.0906	24.9298	24.7694	24.6095	24.4503	24.2919	24.1343	23.9778	23.8223	23.668	23.5148	23.363	23.2124	23.0632	22.9153	22.7688	22.6238	22.4801	22.3379	22.1971	22.0578	21.9199	21.7835	21.6485	21.5149	21.3828	21.252
	27.7645	27.6077	27.439	27.2601	27.0723	26.8771	26.6758	26.4696	26.2597	26.0468	25.8321	25.6161	25.3996	25.1831	24.9672	24.7522	24.5386	24.3266	24.1164	23.9084	23.7026	23.4991	23.2982	23.0998	22.9041	22.7111	22.5207	22.333	22.1481	21.9658	21.7862	21.6093	21.435	21.2634	21.0942	20.9276	20.7635	20.6018	20.4425	20.2855	20.1309	19.9785	19.8283	19.6802	19.5343	19.3904	19.2486	19.1087	18.9708
	29.4176	29.2372	29.0448	28.8423	28.6315	28.414	28.1913	27.9648	27.7356	27.5046	27.2729	27.0411	26.8099	26.5798	26.3513	26.1247	25.9004	25.6786	25.4594	25.2431	25.0297	24.8194	24.6121	24.408	24.207	24.0092	23.8145	23.6229	23.4343	23.2489	23.0664	22.8868	22.7102	22.5364	22.3654	22.1971	22.0315	21.8685	21.708	21.5501	21.3946	21.2414	21.0906	20.9421	20.7958	20.6516	20.5096	20.3696	20.2316
	29.0877	28.8626	28.6263	28.3816	28.1305	27.8751	27.6169	27.3573	27.0975	26.8385	26.581	26.3258	26.0733	25.8238	25.5778	25.3355	25.0969	24.8623	24.6317	24.4052	24.1827	23.9642	23.7498	23.5393	23.3327	23.13	22.931	22.7357	22.544	22.3559	22.1711	21.9897	21.8116	21.6366	21.4647	21.2958	21.1299	20.9667	20.8064	20.6487	20.4936	20.3411	20.191	20.0433	19.898	19.7549	19.6141	19.4754	19.3387
	29.0438	28.9756	28.8992	28.8148	28.7228	28.6236	28.5175	28.405	28.2865	28.1626	28.0336	27.9	27.7623	27.6208	27.4761	27.3285	27.1785	27.0262	26.8722	26.7168	26.5601	26.4026	26.2444	26.0858	25.927	25.7682	25.6095	25.4511	25.2932	25.1359	24.9793	24.8235	24.6685	24.5146	24.3616	24.2098	24.059	23.9095	23.7612	23.6142	23.4684	23.3239	23.1808	23.039	22.8985	22.7594	22.6216	22.4852	22.3501
	27.392	27.3124	27.2249	27.1301	27.0284	26.9204	26.8066	26.6875	26.5636	26.4353	26.3032	26.1677	26.0292	25.888	25.7447	25.5995	25.4528	25.3049	25.156	25.0064	24.8563	24.7061	24.5557	24.4055	24.2555	24.106	23.957	23.8087	23.6611	23.5144	23.3686	23.2237	23.08	22.9373	22.7957	22.6553	22.5161	22.3782	22.2415	22.106	21.9719	21.839	21.7074	21.5771	21.4481	21.3203	21.1939	21.0688	20.9449
	29.2252	29.0937	28.9498	28.7947	28.6296	28.4556	28.2739	28.0856	27.8918	27.6934	27.4914	27.2865	27.0794	26.871	26.6617	26.4521	26.2426	26.0337	25.8256	25.6187	25.4133	25.2094	25.0074	24.8074	24.6094	24.4137	24.2202	24.029	23.8402	23.6538	23.4698	23.2883	23.1091	22.9324	22.7581	22.5862	22.4166	22.2494	22.0845	21.9218	21.7614	21.6033	21.4473	21.2934	21.1416	20.9919	20.8442	20.6985	20.5547
	25.5772	25.3868	25.1872	24.9803	24.7676	24.5506	24.3307	24.1089	23.8862	23.6633	23.4409	23.2197	23	22.7822	22.5667	22.3536	22.1432	21.9357	21.7311	21.5294	21.3309	21.1354	20.9431	20.7538	20.5676	20.3845	20.2044	20.0273	19.8531	19.6818	19.5133	19.3477	19.1847	19.0244	18.8667	18.7115	18.5588	18.4085	18.2606	18.115	17.9717	17.8306	17.6916	17.5547	17.4198	17.2869	17.156	17.0269	16.8997
	27.1065	26.8802	26.6458	26.4055	26.1611	25.9143	25.6665	25.4187	25.1719	24.9267	24.6839	24.4437	24.2067	23.9731	23.7431	23.5168	23.2943	23.0757	22.861	22.6502	22.4433	22.2403	22.041	21.8455	21.6537	21.4654	21.2806	21.0993	20.9213	20.7466	20.5751	20.4066	20.2412	20.0787	19.919	19.7621	19.6079	19.4564	19.3073	19.1607	19.0166	18.8748	18.7352	18.5979	18.4627	18.3296	18.1985	18.0694	17.9422
	29.6161	29.5467	29.4691	29.3835	29.2904	29.19	29.0828	28.9693	28.8499	28.725	28.5952	28.4609	28.3225	28.1805	28.0353	27.8873	27.7368	27.5844	27.4302	27.2746	27.118	26.9605	26.8024	26.6439	26.4853	26.3267	26.1683	26.0103	25.8528	25.6959	25.5397	25.3843	25.2299	25.0764	24.924	24.7727	24.6226	24.4736	24.3259	24.1795	24.0343	23.8905	23.748	23.6068	23.467	23.3285	23.1914	23.0556	22.9212
	32.0896	31.9173	31.7297	31.5286	31.3161	31.0938	30.8635	30.6267	30.385	30.1397	29.8919	29.6426	29.3927	29.1429	28.894	28.6464	28.4007	28.1571	27.916	27.6777	27.4423	27.21	26.9809	26.7551	26.5327	26.3136	26.0979	25.8856	25.6767	25.4711	25.2688	25.0698	24.874	24.6814	24.4919	24.3054	24.1219	23.9414	23.7636	23.5887	23.4166	23.2471	23.0802	22.9159	22.754	22.5946	22.4375	22.2828	22.1303
	29.282	29.1019	28.9153	28.7238	28.5287	28.331	28.1318	27.9319	27.7319	27.5324	27.3338	27.1366	26.9412	26.7476	26.5562	26.3672	26.1805	25.9965	25.815	25.6361	25.46	25.2865	25.1158	24.9477	24.7823	24.6195	24.4593	24.3017	24.1466	23.994	23.8438	23.696	23.5505	23.4073	23.2664	23.1276	22.991	22.8564	22.724	22.5935	22.4649	22.3382	22.2135	22.0905	21.9692	21.8498	21.7319	21.6158	21.5012
	33.7257	33.6485	33.5603	33.4613	33.3518	33.2323	33.1033	32.9653	32.8189	32.665	32.504	32.3367	32.1639	31.9861	31.804	31.6183	31.4295	31.2382	31.0448	30.8499	30.6539	30.4571	30.26	30.0628	29.8659	29.6695	29.4737	29.2789	29.0852	28.8927	28.7016	28.5119	28.3239	28.1375	27.9528	27.7699	27.5888	27.4096	27.2323	27.0569	26.8835	26.7119	26.5423	26.3746	26.2089	26.045	25.8831	25.723	25.5648
	28.8262	28.7375	28.641	28.5374	28.4273	28.3111	28.1895	28.0632	27.9325	27.798	27.6602	27.5195	27.3764	27.2313	27.0845	26.9364	26.7872	26.6373	26.4869	26.3363	26.1856	26.035	25.8847	25.7349	25.5857	25.4372	25.2894	25.1426	24.9968	24.852	24.7083	24.5657	24.4244	24.2842	24.1454	24.0078	23.8715	23.7366	23.603	23.4707	23.3397	23.2101	23.0818	22.9549	22.8293	22.705	22.5821	22.4604	22.34
	27.4766	27.3879	27.2898	27.183	27.0679	26.9453	26.8158	26.6799	26.5383	26.3917	26.2406	26.0856	25.9272	25.766	25.6024	25.4368	25.2697	25.1015	24.9324	24.7628	24.593	24.4231	24.2535	24.0844	23.9158	23.748	23.5811	23.4153	23.2505	23.087	22.9248	22.7639	22.6045	22.4465	22.29	22.1351	21.9817	21.8298	21.6796	21.5309	21.3839	21.2384	21.0945	20.9522	20.8115	20.6724	20.5348	20.3987	20.2642
	25.6263	25.5359	25.4369	25.3299	25.2155	25.0943	24.9669	24.8341	24.6962	24.554	24.408	24.2587	24.1065	23.952	23.7955	23.6374	23.4782	23.3181	23.1573	22.9963	22.8352	22.6742	22.5135	22.3533	22.1938	22.0351	21.8772	21.7204	21.5646	21.41	21.2567	21.1046	20.9539	20.8046	20.6566	20.5101	20.3651	20.2215	20.0794	19.9387	19.7996	19.6619	19.5257	19.391	19.2578	19.126	18.9956	18.8667	18.7392
	28.8229	28.7298	28.6267	28.5142	28.3928	28.2633	28.1264	27.9827	27.833	27.6779	27.5181	27.3542	27.1869	27.0166	26.8439	26.6693	26.4932	26.316	26.138	25.9597	25.7813	25.603	25.4251	25.2479	25.0714	24.8959	24.7214	24.5482	24.3763	24.2057	24.0367	23.8692	23.7033	23.539	23.3764	23.2155	23.0563	22.8988	22.7431	22.5891	22.4368	22.2863	22.1375	21.9904	21.845	21.7013	21.5593	21.4189	21.2801
	29.0124	28.8729	28.7226	28.5628	28.3947	28.2195	28.0383	27.8521	27.6619	27.4686	27.2728	27.0753	26.8768	26.6777	26.4785	26.2797	26.0815	25.8844	25.6885	25.4941	25.3013	25.1104	24.9215	24.7346	24.5498	24.3672	24.1868	24.0088	23.833	23.6596	23.4884	23.3196	23.1531	22.9888	22.8269	22.6671	22.5096	22.3542	22.2011	22.05	21.901	21.7541	21.6091	21.4662	21.3252	21.1861	21.0488	20.9134	20.7798
	30.8466	30.7108	30.5638	30.407	30.2415	30.0685	29.8891	29.7043	29.5151	29.3223	29.1269	28.9294	28.7305	28.5308	28.3307	28.1308	27.9314	27.7328	27.5354	27.3393	27.1447	26.9518	26.7609	26.5719	26.3849	26.2002	26.0176	25.8373	25.6592	25.4834	25.31	25.1388	24.97	24.8034	24.6391	24.477	24.3172	24.1595	24.0041	23.8507	23.6995	23.5503	23.4032	23.258	23.1148	22.9736	22.8342	22.6966	22.5609
	30.2048	30.001	29.7878	29.5674	29.3414	29.1116	28.8793	28.6455	28.4114	28.1776	27.945	27.7139	27.4849	27.2584	27.0346	26.8138	26.5961	26.3816	26.1704	25.9627	25.7583	25.5573	25.3598	25.1657	24.9749	24.7874	24.6031	24.4221	24.2442	24.0694	23.8975	23.7287	23.5627	23.3995	23.239	23.0812	22.926	22.7734	22.6232	22.4754	22.33	22.1869	22.046	21.9072	21.7706	21.636	21.5035	21.3729	21.2442
	29.6422	29.4675	29.2835	29.0918	28.8938	28.6911	28.4847	28.2758	28.0653	27.8538	27.6423	27.4311	27.2208	27.0118	26.8044	26.5989	26.3956	26.1946	25.996	25.8001	25.6068	25.4162	25.2283	25.0432	24.8609	24.6814	24.5046	24.3306	24.1593	23.9907	23.8247	23.6613	23.5005	23.3421	23.1862	23.0328	22.8817	22.7329	22.5863	22.442	22.2998	22.1597	22.0217	21.8857	21.7517	21.6196	21.4894	21.361	21.2344
	29.6843	29.509	29.3267	29.1389	28.947	28.7521	28.5551	28.3569	28.1583	27.9598	27.7619	27.5651	27.3697	27.176	26.9842	26.7946	26.6072	26.4223	26.2397	26.0598	25.8824	25.7076	25.5354	25.3659	25.1989	25.0346	24.8728	24.7135	24.5567	24.4024	24.2505	24.1009	23.9537	23.8088	23.6661	23.5256	23.3872	23.2509	23.1167	22.9844	22.8542	22.7258	22.5993	22.4746	22.3517	22.2305	22.111	21.9932	21.877
	28.6446	28.5597	28.4664	28.3652	28.2568	28.1416	28.0203	27.8934	27.7615	27.6251	27.4847	27.3409	27.194	27.0445	26.8929	26.7395	26.5847	26.4287	26.272	26.1147	25.9571	25.7994	25.6419	25.4846	25.3278	25.1717	25.0162	24.8616	24.7079	24.5553	24.4037	24.2533	24.1041	23.9562	23.8095	23.6642	23.5202	23.3776	23.2364	23.0966	22.9583	22.8213	22.6857	22.5515	22.4188	22.2874	22.1575	22.0289	21.9017
	30.9809	30.9287	30.8692	30.8024	30.7285	30.6476	30.5599	30.4657	30.3653	30.259	30.1471	30.03	29.9081	29.7816	29.6511	29.5167	29.379	29.2382	29.0947	28.9488	28.8009	28.6511	28.4999	28.3474	28.1939	28.0396	27.8848	27.7295	27.5741	27.4187	27.2634	27.1083	26.9536	26.7994	26.6458	26.4929	26.3408	26.1894	26.039	25.8895	25.7411	25.5937	25.4473	25.3021	25.158	25.0151	24.8734	24.7329	24.5936
	35.8669	35.6667	35.4502	35.2197	34.9776	34.726	34.4671	34.2027	33.9343	33.6634	33.3914	33.1191	32.8476	32.5775	32.3095	32.044	31.7815	31.5223	31.2666	31.0147	30.7665	30.5223	30.2821	30.0459	29.8137	29.5855	29.3613	29.1411	28.9246	28.712	28.5031	28.2979	28.0963	27.8981	27.7034	27.5121	27.324	27.139	26.9572	26.7784	26.6025	26.4295	26.2593	26.0918	25.927	25.7647	25.6049	25.4476	25.2926
	28.3948	28.3008	28.1991	28.0905	27.9755	27.8549	27.7293	27.5991	27.465	27.3275	27.1871	27.0442	26.8992	26.7525	26.6045	26.4555	26.3058	26.1556	26.0051	25.8547	25.7044	25.5545	25.4051	25.2563	25.1083	24.9611	24.8149	24.6697	24.5255	24.3825	24.2408	24.1002	23.9609	23.8229	23.6863	23.5509	23.417	23.2843	23.1531	23.0232	22.8946	22.7675	22.6416	22.5172	22.394	22.2722	22.1517	22.0325	21.9146
	30.4399	30.3564	30.264	30.1634	30.0549	29.9393	29.8169	29.6885	29.5546	29.4157	29.2724	29.1252	28.9747	28.8212	28.6653	28.5073	28.3476	28.1866	28.0246	27.8619	27.6988	27.5355	27.3723	27.2092	27.0466	26.8846	26.7233	26.5628	26.4033	26.2448	26.0874	25.9312	25.7762	25.6226	25.4703	25.3194	25.1699	25.0218	24.8752	24.73	24.5864	24.4442	24.3034	24.1642	24.0264	23.8901	23.7553	23.6219	23.49
	29.5617	29.4702	29.3711	29.265	29.1524	29.0341	28.9105	28.7823	28.65	28.5141	28.3751	28.2334	28.0895	27.9438	27.7966	27.6482	27.499	27.3491	27.1989	27.0486	26.8984	26.7484	26.5988	26.4497	26.3014	26.1538	26.0071	25.8613	25.7166	25.5729	25.4305	25.2892	25.1491	25.0103	24.8728	24.7366	24.6018	24.4682	24.336	24.2052	24.0757	23.9476	23.8208	23.6953	23.5712	23.4483	23.3268	23.2066	23.0877
	31.0866	30.7589	30.4334	30.112	29.7961	29.4866	29.1842	28.8891	28.6016	28.3217	28.0493	27.7843	27.5266	27.2758	27.032	26.7947	26.5637	26.3388	26.1198	25.9064	25.6985	25.4957	25.2979	25.1049	24.9164	24.7324	24.5525	24.3768	24.2049	24.0367	23.8722	23.7111	23.5533	23.3988	23.2473	23.0989	22.9532	22.8104	22.6702	22.5326	22.3975	22.2648	22.1345	22.0063	21.8804	21.7566	21.6348	21.515	21.3971
Aperiodic power (WT)	25.3576	25.2506	25.1346	25.0105	24.8791	24.7412	24.5974	24.4487	24.2956	24.1388	23.9789	23.8164	23.6519	23.4858	23.3185	23.1504	22.9819	22.8132	22.6446	22.4764	22.3088	22.1419	21.9759	21.811	21.6472	21.4847	21.3235	21.1638	21.0055	20.8488	20.6937	20.5402	20.3883	20.2381	20.0895	19.9427	19.7975	19.6539	19.512	19.3718	19.2333	19.0963	18.961	18.8273	18.6951	18.5646	18.4356	18.308	18.182
	28.6038	28.4643	28.3113	28.1461	27.9702	27.7849	27.5913	27.3908	27.1845	26.9736	26.7589	26.5415	26.3221	26.1014	25.8801	25.6587	25.4377	25.2176	24.9987	24.7812	24.5655	24.3518	24.1402	23.9309	23.724	23.5196	23.3177	23.1185	22.9219	22.7279	22.5367	22.3481	22.1621	21.9788	21.7981	21.62	21.4445	21.2715	21.101	20.9329	20.7672	20.6039	20.443	20.2843	20.1278	19.9735	19.8214	19.6713	19.5234
	26.1742	26.0423	25.9006	25.7501	25.592	25.4272	25.2569	25.0818	24.903	24.721	24.5368	24.3507	24.1635	23.9756	23.7875	23.5995	23.412	23.2253	23.0395	22.855	22.6719	22.4904	22.3105	22.1324	21.9562	21.782	21.6097	21.4395	21.2714	21.1053	20.9413	20.7795	20.6197	20.462	20.3064	20.1528	20.0013	19.8518	19.7043	19.5587	19.4151	19.2734	19.1336	18.9956	18.8594	18.725	18.5923	18.4614	18.3321
	25.5351	25.4441	25.3431	25.2326	25.1131	24.9855	24.8502	24.7081	24.5598	24.4059	24.2472	24.0842	23.9176	23.7479	23.5756	23.4012	23.2252	23.048	22.8699	22.6914	22.5126	22.3339	22.1555	21.9776	21.8004	21.6241	21.4489	21.2748	21.102	20.9305	20.7605	20.592	20.425	20.2597	20.096	19.934	19.7737	19.6151	19.4582	19.3031	19.1497	18.998	18.8481	18.6999	18.5533	18.4085	18.2653	18.1238	17.9839
	25.283	25.1705	25.0489	24.9191	24.782	24.6385	24.4892	24.335	24.1767	24.0148	23.8501	23.683	23.514	23.3437	23.1725	23.0007	22.8286	22.6566	22.485	22.3139	22.1436	21.9741	21.8058	21.6387	21.4729	21.3086	21.1457	20.9844	20.8247	20.6666	20.5103	20.3557	20.2028	20.0516	19.9022	19.7545	19.6086	19.4644	19.322	19.1813	19.0422	18.9049	18.7692	18.6352	18.5028	18.372	18.2428	18.1152	17.9891
	30.6878	30.5177	30.3349	30.1411	29.938	29.7273	29.5105	29.2888	29.0634	28.8355	28.606	28.3757	28.1453	27.9154	27.6866	27.4592	27.2336	27.0101	26.789	26.5704	26.3545	26.1414	25.9312	25.724	25.5198	25.3187	25.1205	24.9254	24.7333	24.5442	24.3581	24.1748	23.9945	23.817	23.6422	23.4702	23.3009	23.1342	22.97	22.8084	22.6493	22.4925	22.3381	22.186	22.0361	21.8884	21.7429	21.5994	21.458
	28.8825	28.6878	28.4821	28.2677	28.0462	27.8194	27.5888	27.3555	27.1208	26.8855	26.6505	26.4163	26.1836	25.9528	25.7242	25.4982	25.275	25.0547	24.8376	24.6236	24.413	24.2056	24.0016	23.8009	23.6035	23.4094	23.2186	23.031	22.8466	22.6652	22.4869	22.3116	22.1393	21.9698	21.8031	21.6391	21.4778	21.3192	21.163	21.0094	20.8581	20.7093	20.5627	20.4184	20.2762	20.1362	19.9983	19.8623	19.7284
	26.119	25.9574	25.7882	25.6128	25.4323	25.2481	25.0609	24.8717	24.6813	24.4901	24.2989	24.1081	23.918	23.729	23.5413	23.3553	23.1711	22.9888	22.8086	22.6306	22.4548	22.2813	22.1102	21.9414	21.775	21.6109	21.4493	21.2899	21.133	20.9783	20.8259	20.6758	20.5279	20.3822	20.2386	20.0971	19.9577	19.8204	19.685	19.5515	19.42	19.2903	19.1625	19.0365	18.9122	18.7896	18.6687	18.5494	18.4317
	30.7326	30.4818	30.2167	29.9405	29.656	29.3658	29.072	28.7765	28.4806	28.1858	27.893	27.603	27.3165	27.0339	26.7556	26.4819	26.2129	25.9488	25.6897	25.4355	25.1863	24.9419	24.7025	24.4678	24.2378	24.0123	23.7914	23.5748	23.3625	23.1543	22.9502	22.7499	22.5535	22.3607	22.1716	21.9859	21.8036	21.6245	21.4487	21.2759	21.1061	20.9392	20.7751	20.6137	20.455	20.2989	20.1453	19.9941	19.8453
	29.4617	29.2813	29.0887	28.8858	28.6743	28.456	28.2322	28.0045	27.7739	27.5415	27.3083	27.0748	26.8419	26.6101	26.3799	26.1515	25.9254	25.7018	25.4808	25.2627	25.0476	24.8355	24.6265	24.4207	24.218	24.0186	23.8222	23.629	23.4389	23.2519	23.0679	22.8869	22.7088	22.5336	22.3612	22.1915	22.0246	21.8603	21.6985	21.5393	21.3825	21.2282	21.0762	20.9265	20.779	20.6337	20.4906	20.3495	20.2104
	27.0144	26.7956	26.5702	26.3402	26.1072	25.8727	25.6376	25.4031	25.1699	24.9385	24.7094	24.4831	24.2598	24.0398	23.8232	23.6101	23.4006	23.1948	22.9926	22.794	22.5991	22.4077	22.2199	22.0355	21.8545	21.6769	21.5025	21.3313	21.1632	20.9981	20.8359	20.6767	20.5202	20.3665	20.2154	20.0668	19.9208	19.7772	19.636	19.4971	19.3604	19.2259	19.0935	18.9632	18.8349	18.7086	18.5841	18.4615	18.3407
	25.199	25.0845	24.9622	24.8331	24.698	24.5577	24.4129	24.2644	24.1128	23.9585	23.8022	23.6444	23.4853	23.3255	23.1653	23.0049	22.8446	22.6846	22.5252	22.3666	22.2088	22.0521	21.8965	21.7421	21.589	21.4373	21.2871	21.1383	20.9911	20.8454	20.7013	20.5587	20.4178	20.2785	20.1408	20.0047	19.8702	19.7372	19.6059	19.4761	19.3479	19.2212	19.096	18.9723	18.8501	18.7293	18.6099	18.492	18.3755
	26.9308	26.8365	26.7322	26.6186	26.4964	26.3662	26.2288	26.0849	25.935	25.78	25.6205	25.4571	25.2903	25.1208	24.949	24.7753	24.6003	24.4244	24.2477	24.0708	23.8938	23.7171	23.5408	23.3652	23.1903	23.0165	22.8438	22.6723	22.5021	22.3333	22.1661	22.0003	21.8362	21.6737	21.5128	21.3537	21.1962	21.0405	20.8864	20.7341	20.5836	20.4347	20.2875	20.1421	19.9983	19.8562	19.7157	19.5769	19.4397
	26.678	26.5439	26.4002	26.2481	26.0887	25.923	25.7522	25.5769	25.3982	25.2167	25.0332	24.8481	24.6621	24.4757	24.2892	24.1029	23.9173	23.7326	23.549	23.3667	23.1859	23.0067	22.8292	22.6536	22.4799	22.3082	22.1384	21.9707	21.8051	21.6416	21.4801	21.3207	21.1635	21.0083	20.8551	20.704	20.5549	20.4078	20.2627	20.1195	19.9782	19.8388	19.7012	19.5655	19.4315	19.2993	19.1689	19.0401	18.9129
	30.4311	30.3033	30.1624	30.0096	29.8461	29.6729	29.4913	29.3024	29.1073	28.9069	28.7024	28.4944	28.2839	28.0715	27.8579	27.6436	27.4292	27.2152	27.0018	26.7894	26.5784	26.3689	26.1611	25.9553	25.7515	25.5499	25.3506	25.1537	24.9591	24.7669	24.5773	24.3901	24.2053	24.0231	23.8433	23.666	23.4911	23.3186	23.1485	22.9808	22.8154	22.6522	22.4913	22.3326	22.1761	22.0217	21.8694	21.7191	21.5709
	29.4123	29.2182	29.01	28.7899	28.56	28.3223	28.0785	27.8303	27.579	27.3259	27.0719	26.818	26.5649	26.3133	26.0636	25.8164	25.5718	25.3303	25.0919	24.857	24.6255	24.3975	24.1732	23.9525	23.7355	23.522	23.3122	23.1059	22.9032	22.7038	22.5079	22.3154	22.1261	21.94	21.757	21.5771	21.4001	21.2261	21.0549	20.8865	20.7208	20.5578	20.3973	20.2393	20.0837	19.9306	19.7797	19.6311	19.4847
	24.8979	24.7512	24.5961	24.434	24.266	24.0932	23.9165	23.7368	23.5548	23.3713	23.1869	23.0019	22.8169	22.6324	22.4485	22.2656	22.0839	21.9037	21.7251	21.5482	21.3731	21.2	21.0289	20.8599	20.6929	20.5282	20.3655	20.205	20.0467	19.8905	19.7365	19.5846	19.4348	19.2871	19.1415	18.9978	18.8562	18.7165	18.5788	18.443	18.309	18.1768	18.0465	17.9179	17.7911	17.6659	17.5424	17.4205	17.3002
	28.0203	27.8297	27.6286	27.4191	27.2029	26.9816	26.7565	26.5289	26.2999	26.0703	25.8409	25.6123	25.3851	25.1596	24.9363	24.7154	24.4972	24.2818	24.0694	23.86	23.6538	23.4507	23.2509	23.0542	22.8608	22.6705	22.4834	22.2993	22.1183	21.9404	21.7653	21.5932	21.4239	21.2574	21.0936	20.9325	20.774	20.618	20.4644	20.3133	20.1646	20.0181	19.8739	19.7318	19.5919	19.4541	19.3183	19.1845	19.0526
	25.8586	25.7018	25.5368	25.365	25.1877	25.006	24.821	24.6334	24.444	24.2536	24.0627	23.8718	23.6814	23.4918	23.3033	23.1162	22.9307	22.7469	22.5651	22.3853	22.2076	22.0322	21.859	21.6881	21.5195	21.3532	21.1892	21.0276	20.8683	20.7113	20.5565	20.404	20.2537	20.1056	19.9596	19.8157	19.6739	19.5342	19.3964	19.2607	19.1268	18.9948	18.8647	18.7363	18.6097	18.4849	18.3618	18.2403	18.1204
	26.9261	26.7375	26.5405	26.3369	26.1284	25.9162	25.7016	25.4855	25.2689	25.0524	24.8366	24.6221	24.4092	24.1983	23.9897	23.7836	23.5801	23.3793	23.1815	22.9865	22.7946	22.6056	22.4196	22.2366	22.0566	21.8796	21.7054	21.5341	21.3657	21.2	21.037	20.8767	20.719	20.5638	20.4112	20.261	20.1131	19.9676	19.8244	19.6834	19.5446	19.4078	19.2731	19.1405	19.0098	18.881	18.754	18.6289	18.5056
	29.7662	29.607	29.4361	29.2551	29.0656	28.8689	28.6664	28.4592	28.2484	28.035	27.8199	27.6038	27.3873	27.171	26.9553	26.7408	26.5277	26.3163	26.1069	25.8997	25.6947	25.4922	25.2923	25.0949	24.9003	24.7083	24.519	24.3325	24.1486	23.9675	23.7891	23.6133	23.4402	23.2697	23.1017	22.9363	22.7733	22.6127	22.4546	22.2987	22.1452	21.9939	21.8448	21.6979	21.553	21.4102	21.2695	21.1307	20.9938
	29.7948	29.6296	29.4513	29.2618	29.0626	28.8554	28.6415	28.4224	28.1993	27.9732	27.7451	27.5159	27.2862	27.0568	26.8282	26.6007	26.3749	26.151	25.9293	25.7099	25.4932	25.2791	25.0678	24.8595	24.654	24.4515	24.252	24.0555	23.862	23.6714	23.4837	23.299	23.1171	22.938	22.7617	22.5881	22.4172	22.2489	22.0832	21.92	21.7593	21.601	21.445	21.2914	21.14	20.9908	20.8438	20.6988	20.5559
	27.3698	27.2505	27.1225	26.9868	26.8442	26.6957	26.5422	26.3843	26.2228	26.0583	25.8915	25.7229	25.553	25.3821	25.2108	25.0393	24.8679	24.6969	24.5265	24.357	24.1885	24.0211	23.855	23.6903	23.5271	23.3655	23.2055	23.0471	22.8905	22.7355	22.5824	22.431	22.2814	22.1336	21.9875	21.8433	21.7008	21.56	21.421	21.2838	21.1482	21.0143	20.882	20.7514	20.6224	20.4951	20.3692	20.2449	20.1222
	26.0668	25.9285	25.7802	25.6232	25.4585	25.2874	25.1109	24.9299	24.7453	24.5579	24.3685	24.1776	23.9858	23.7936	23.6015	23.4098	23.2188	23.0288	22.84	22.6528	22.4671	22.2832	22.1011	21.921	21.743	21.5671	21.3933	21.2216	21.0522	20.8849	20.7199	20.557	20.3964	20.2379	20.0815	19.9273	19.7752	19.6252	19.4772	19.3313	19.1873	19.0453	18.9052	18.767	18.6306	18.496	18.3633	18.2322	18.1029
	27.5319	27.4055	27.2691	27.1241	26.9712	26.8117	26.6464	26.4762	26.3019	26.1244	25.9442	25.7621	25.5785	25.394	25.209	25.024	24.8392	24.6549	24.4715	24.2891	24.1079	23.9281	23.7498	23.5732	23.3983	23.2253	23.0541	22.8848	22.7175	22.5522	22.3889	22.2277	22.0684	21.9111	21.7559	21.6027	21.4514	21.3021	21.1548	21.0093	20.8658	20.7241	20.5843	20.4463	20.31	20.1755	20.0428	19.9117	19.7823
	30.6582	30.2762	29.8921	29.5095	29.131	28.7587	28.3937	28.0369	27.689	27.3501	27.0204	26.6998	26.3881	26.0853	25.791	25.505	25.2269	24.9565	24.6936	24.4377	24.1886	23.946	23.7096	23.4793	23.2547	23.0355	22.8217	22.6128	22.4089	22.2095	22.0146	21.824	21.6375	21.455	21.2763	21.1012	20.9296	20.7615	20.5966	20.4348	20.2761	20.1203	19.9674	19.8172	19.6696	19.5246	19.382	19.2419	19.1041
	30.7718	30.6146	30.4415	30.254	30.0538	29.8426	29.6219	29.3933	29.1584	28.9185	28.6748	28.4284	28.1803	27.9313	27.6823	27.4338	27.1863	26.9404	26.6964	26.4547	26.2155	25.979	25.7454	25.5148	25.2874	25.0631	24.8421	24.6243	24.4098	24.1985	23.9905	23.7857	23.5841	23.3856	23.1903	22.998	22.8087	22.6223	22.4389	22.2582	22.0804	21.9052	21.7327	21.5628	21.3955	21.2306	21.0681	20.908	20.7502
	29.098	28.9796	28.8495	28.7088	28.5583	28.3991	28.2322	28.0585	27.8791	27.6948	27.5063	27.3146	27.1202	26.9239	26.7262	26.5275	26.3285	26.1294	25.9307	25.7326	25.5354	25.3395	25.1448	24.9517	24.7603	24.5707	24.3829	24.1972	24.0135	23.8319	23.6524	23.475	23.2999	23.1269	22.9561	22.7874	22.621	22.4567	22.2945	22.1345	21.9765	21.8206	21.6668	21.5149	21.3651	21.2172	21.0712	20.9271	20.7848
	26.7381	26.5244	26.3004	26.0684	25.8304	25.5882	25.3433	25.0969	24.8501	24.6039	24.3589	24.1157	23.8749	23.6368	23.4018	23.17	22.9417	22.7169	22.4957	22.2783	22.0646	21.8546	21.6483	21.4456	21.2466	21.0512	20.8592	20.6707	20.4856	20.3037	20.1251	19.9496	19.7772	19.6077	19.4412	19.2776	19.1166	18.9584	18.8028	18.6498	18.4992	18.351	18.2052	18.0617	17.9204	17.7813	17.6443	17.5093	17.3764
	32.624	32.4861	32.3327	32.165	31.9843	31.792	31.5896	31.3784	31.1598	30.9351	30.7054	30.4719	30.2354	29.997	29.7575	29.5174	29.2774	29.0381	28.7999	28.5631	28.3282	28.0953	27.8647	27.6366	27.4112	27.1884	26.9685	26.7515	26.5374	26.3263	26.1182	25.9131	25.7109	25.5116	25.3154	25.122	24.9314	24.7437	24.5587	24.3765	24.197	24.0201	23.8458	23.674	23.5048	23.3379	23.1734	23.0113	22.8514
	30.3834	30.2333	30.0688	29.8915	29.7028	29.5042	29.2972	29.0832	28.8634	28.639	28.4112	28.1809	27.9489	27.716	27.4829	27.2502	27.0183	26.7877	26.5587	26.3316	26.1067	25.8841	25.6641	25.4467	25.2321	25.0203	24.8114	24.6054	24.4023	24.2022	24.005	23.8107	23.6193	23.4308	23.2451	23.0622	22.882	22.7045	22.5297	22.3575	22.1879	22.0208	21.8561	21.6938	21.5339	21.3763	21.2209	21.0678	20.9168
	29.3771	29.2256	29.0606	28.8836	28.6963	28.4999	28.296	28.0858	27.8706	27.6514	27.4293	27.2051	26.9796	26.7535	26.5275	26.302	26.0775	25.8543	25.6328	25.4133	25.1959	24.9809	24.7683	24.5584	24.3511	24.1465	23.9448	23.7458	23.5497	23.3564	23.166	22.9783	22.7934	22.6113	22.4318	22.2551	22.081	21.9094	21.7405	21.574	21.41	21.2483	21.0891	20.9321	20.7774	20.6249	20.4746	20.3263	20.1802
	29.4216	29.2518	29.0676	28.871	28.6636	28.4472	28.2234	27.9938	27.7595	27.5219	27.2821	27.0409	26.7992	26.5578	26.3171	26.0777	25.8401	25.6046	25.3714	25.1409	24.9131	24.6883	24.4665	24.2479	24.0324	23.8202	23.6111	23.4053	23.2027	23.0033	22.807	22.6139	22.4238	22.2367	22.0526	21.8715	21.6932	21.5176	21.3449	21.1748	21.0073	20.8424	20.6801	20.5201	20.3626	20.2074	20.0544	19.9037	19.7552
	32.642	32.4962	32.336	32.1627	31.9778	31.7827	31.5789	31.3677	31.1504	30.9282	30.7022	30.4734	30.2426	30.0106	29.7781	29.5458	29.314	29.0834	28.8542	28.6267	28.4013	28.178	27.9573	27.739	27.5235	27.3106	27.1006	26.8935	26.6893	26.4879	26.2894	26.0939	25.9012	25.7113	25.5243	25.34	25.1585	24.9796	24.8034	24.6299	24.4589	24.2904	24.1243	23.9607	23.7994	23.6404	23.4837	23.3292	23.1769
	30.2865	30.0466	29.7951	29.5348	29.2682	28.9973	28.7239	28.4496	28.1756	27.9028	27.6322	27.3642	27.0996	26.8386	26.5816	26.3287	26.0801	25.8359	25.5962	25.361	25.1302	24.9039	24.6819	24.4642	24.2507	24.0414	23.8361	23.6347	23.4372	23.2434	23.0533	22.8668	22.6836	22.5039	22.3274	22.154	21.9838	21.8165	21.6521	21.4905	21.3317	21.1755	21.0219	20.8708	20.7221	20.5758	20.4318	20.29	20.1504
	28.1309	27.9991	27.8564	27.7041	27.5432	27.375	27.2003	27.0204	26.8359	26.6479	26.457	26.264	26.0696	25.8741	25.6782	25.4823	25.2868	25.0919	24.898	24.7052	24.5139	24.3242	24.1363	23.9501	23.766	23.5838	23.4038	23.2258	23.0501	22.8766	22.7052	22.5361	22.3692	22.2045	22.042	21.8816	21.7235	21.5674	21.4135	21.2616	21.1118	20.964	20.8182	20.6743	20.5323	20.3922	20.254	20.1176	19.9829
	30.3113	30.041	29.7633	29.4809	29.1962	28.911	28.6267	28.3444	28.0652	27.7896	27.5183	27.2515	26.9895	26.7325	26.4806	26.2339	25.9923	25.7557	25.5243	25.2977	25.076	24.859	24.6467	24.4388	24.2353	24.0361	23.8409	23.6498	23.4625	23.279	23.0991	22.9227	22.7497	22.58	22.4135	22.25	22.0896	21.9321	21.7773	21.6253	21.4759	21.3291	21.1847	21.0427	20.9031	20.7657	20.6306	20.4975	20.3665
	29.4016	29.2623	29.1101	28.9463	28.7723	28.5892	28.3984	28.2011	27.9984	27.7913	27.5808	27.3677	27.1528	26.9368	26.7203	26.5037	26.2876	26.0724	25.8584	25.6458	25.435	25.2261	25.0192	24.8146	24.6124	24.4125	24.2152	24.0203	23.8281	23.6384	23.4513	23.2668	23.0848	22.9054	22.7286	22.5543	22.3825	22.2131	22.0461	21.8815	21.7192	21.5593	21.4016	21.2461	21.0928	20.9416	20.7924	20.6454	20.5003
	27.9474	27.8624	27.7685	27.6662	27.5559	27.4384	27.3141	27.1838	27.0478	26.9069	26.7616	26.6125	26.4599	26.3045	26.1466	25.9867	25.8252	25.6624	25.4986	25.3343	25.1695	25.0046	24.8398	24.6753	24.5113	24.3479	24.1853	24.0235	23.8628	23.7031	23.5446	23.3873	23.2313	23.0767	22.9234	22.7716	22.6212	22.4723	22.3249	22.1789	22.0345	21.8916	21.7502	21.6103	21.4719	21.335	21.1995	21.0656	20.9331
	27.3474	27.186	27.0162	26.8394	26.657	26.47	26.2797	26.0868	25.8922	25.6966	25.5006	25.3048	25.1095	24.9151	24.722	24.5303	24.3405	24.1525	23.9666	23.7829	23.6014	23.4222	23.2455	23.0711	22.8992	22.7297	22.5626	22.398	22.2357	22.0759	21.9184	21.7633	21.6104	21.4598	21.3115	21.1653	21.0212	20.8793	20.7394	20.6016	20.4657	20.3318	20.1998	20.0696	19.9412	19.8147	19.6898	19.5667	19.4452
	28.4278	28.2977	28.1585	28.0115	27.8575	27.6977	27.5329	27.3639	27.1916	27.0167	26.8398	26.6614	26.4821	26.3022	26.1222	25.9425	25.7633	25.5849	25.4074	25.2312	25.0563	24.8829	24.7111	24.541	24.3727	24.2062	24.0416	23.8789	23.7181	23.5593	23.4025	23.2476	23.0947	22.9438	22.7948	22.6477	22.5026	22.3593	22.2179	22.0784	21.9407	21.8048	21.6706	21.5382	21.4075	21.2784	21.151	21.0253	20.9011
	30.9096	30.6583	30.3951	30.123	29.8446	29.5622	29.2776	28.9924	28.7079	28.425	28.1448	27.8677	27.5943	27.3251	27.0601	26.7998	26.5441	26.2932	26.0471	25.8058	25.5693	25.3374	25.1102	24.8875	24.6693	24.4554	24.2457	24.0402	23.8387	23.6411	23.4473	23.2573	23.0708	22.8877	22.7081	22.5317	22.3586	22.1885	22.0214	21.8572	21.6958	21.5371	21.3811	21.2277	21.0768	20.9283	20.7822	20.6384	20.4968
	30.7393	30.6067	30.4617	30.3054	30.1392	29.9641	29.7813	29.592	29.3972	29.198	28.9951	28.7894	28.5817	28.3726	28.1627	27.9525	27.7425	27.5332	27.3247	27.1175	26.9117	26.7076	26.5054	26.3051	26.107	25.9111	25.7175	25.5262	25.3373	25.1509	24.9668	24.7853	24.6061	24.4294	24.2551	24.0832	23.9137	23.7465	23.5817	23.4191	23.2588	23.1007	22.9447	22.791	22.6393	22.4897	22.3421	22.1964	22.0528
	26.6241	26.5748	26.5193	26.4579	26.3907	26.3179	26.2398	26.1565	26.0683	25.9755	25.8783	25.777	25.6719	25.5633	25.4515	25.3366	25.2191	25.0991	24.9769	24.8527	24.7268	24.5994	24.4706	24.3408	24.21	24.0784	23.9463	23.8137	23.6807	23.5476	23.4145	23.2814	23.1484	23.0156	22.8832	22.7512	22.6196	22.4886	22.3582	22.2284	22.0993	21.9709	21.8433	21.7164	21.5904	21.4653	21.341	21.2176	21.0951
	28.5071	28.3813	28.2456	28.1011	27.9488	27.7897	27.6248	27.455	27.2811	27.1038	26.9239	26.7419	26.5585	26.3741	26.1892	26.0042	25.8194	25.6351	25.4517	25.2692	25.0879	24.908	24.7296	24.5529	24.3778	24.2046	24.0333	23.8638	23.6963	23.5308	23.3673	23.2058	23.0463	22.8889	22.7334	22.5799	22.4284	22.2789	22.1313	21.9856	21.8419	21.7	21.5599	21.4216	21.2851	21.1504	21.0174	20.8861	20.7565
	26.2313	26.0697	25.8981	25.7181	25.5312	25.3386	25.1415	24.9409	24.7379	24.5332	24.3275	24.1215	23.9157	23.7106	23.5065	23.3038	23.1027	22.9035	22.7063	22.5113	22.3187	22.1284	21.9406	21.7554	21.5727	21.3926	21.215	21.0401	20.8677	20.6979	20.5305	20.3657	20.2034	20.0434	19.8859	19.7307	19.5778	19.4271	19.2787	19.1325	18.9883	18.8463	18.7063	18.5683	18.4323	18.2981	18.1658	18.0354	17.9068
	29.6003	29.4319	29.251	29.0595	28.8589	28.6509	28.4369	28.2182	27.9959	27.7712	27.5449	27.3178	27.0906	26.8639	26.6382	26.4139	26.1914	25.9709	25.7527	25.537	25.3239	25.1136	24.9061	24.7015	24.4998	24.3011	24.1054	23.9126	23.7228	23.5359	23.3519	23.1708	22.9925	22.8169	22.6441	22.474	22.3065	22.1416	21.9792	21.8193	21.6618	21.5067	21.3538	21.2033	21.0549	20.9087	20.7646	20.6226	20.4826
	22.8545	22.7858	22.7105	22.6287	22.5409	22.4474	22.3488	22.2453	22.1374	22.0254	21.9097	21.7907	21.6688	21.5442	21.4173	21.2884	21.1577	21.0256	20.8922	20.7579	20.6227	20.487	20.3509	20.2145	20.078	19.9416	19.8053	19.6694	19.5338	19.3987	19.2641	19.1302	18.997	18.8645	18.7329	18.6021	18.4722	18.3432	18.2152	18.0882	17.9622	17.8372	17.7132	17.5903	17.4685	17.3477	17.228	17.1094	16.9919
	30.1435	30.0947	30.0388	29.9757	29.9056	29.8284	29.7445	29.6539	29.5569	29.4539	29.3451	29.2309	29.1116	28.9875	28.859	28.7264	28.5902	28.4507	28.3082	28.163	28.0155	27.8659	27.7146	27.5618	27.4078	27.2528	27.0971	26.9408	26.7842	26.6273	26.4705	26.3137	26.1573	26.0012	25.8456	25.6906	25.5363	25.3827	25.23	25.0782	24.9273	24.7774	24.6286	24.4809	24.3343	24.1888	24.0445	23.9014	23.7594
	28.856	28.5475	28.2275	27.8998	27.5676	27.2337	26.9003	26.5689	26.241	25.9175	25.5991	25.2865	24.9799	24.6796	24.3857	24.0983	23.8173	23.5428	23.2745	23.0124	22.7563	22.5061	22.2616	22.0227	21.7891	21.5607	21.3373	21.1188	20.905	20.6957	20.4908	20.2901	20.0935	19.9008	19.7119	19.5268	19.3451	19.1669	18.9921	18.8204	18.6519	18.4863	18.3237	18.1639	18.0068	17.8523	17.7004	17.5511	17.4041
	32.5569	32.2624	31.9543	31.6364	31.3122	30.9844	30.6553	30.3269	30.0007	29.6777	29.359	29.0452	28.7368	28.4341	28.1374	27.8468	27.5623	27.2839	27.0116	26.7453	26.485	26.2304	25.9814	25.738	25.4998	25.2669	25.039	24.8159	24.5975	24.3838	24.1744	23.9692	23.7682	23.5712	23.3781	23.1886	23.0028	22.8205	22.6415	22.4658	22.2932	22.1237	21.9572	21.7935	21.6327	21.4745	21.3189	21.1659	21.0153
	29.2541	29.1005	28.9418	28.7793	28.6138	28.4462	28.2772	28.1074	27.9373	27.7674	27.598	27.4294	27.262	27.0958	26.9311	26.7681	26.6067	26.4473	26.2897	26.1341	25.9805	25.8289	25.6794	25.5319	25.3865	25.2431	25.1017	24.9623	24.825	24.6896	24.5561	24.4246	24.2949	24.1671	24.0411	23.9169	23.7944	23.6736	23.5546	23.4371	23.3213	23.2071	23.0944	22.9832	22.8735	22.7653	22.6585	22.5531	22.449
	26.196	26.0576	25.9155	25.7703	25.623	25.4741	25.3241	25.1736	25.023	24.8725	24.7224	24.5731	24.4246	24.2773	24.1311	23.9863	23.8429	23.7009	23.5606	23.4218	23.2847	23.1493	23.0155	22.8834	22.753	22.6243	22.4973	22.372	22.2483	22.1263	22.0059	21.8871	21.7699	21.6543	21.5402	21.4276	21.3164	21.2068	21.0986	20.9918	20.8863	20.7822	20.6795	20.5781	20.4779	20.379	20.2813	20.1848	20.0896
	27.6568	27.5775	27.491	27.3977	27.2981	27.1928	27.0821	26.9667	26.8469	26.7232	26.5961	26.4659	26.3331	26.1979	26.0609	25.9221	25.7821	25.641	25.499	25.3565	25.2136	25.0705	24.9273	24.7843	24.6416	24.4993	24.3575	24.2164	24.0759	23.9362	23.7974	23.6595	23.5226	23.3866	23.2518	23.118	22.9853	22.8538	22.7234	22.5942	22.4662	22.3393	22.2137	22.0893	21.966	21.844	21.7232	21.6035	21.4851
	27.827	27.6849	27.5349	27.3782	27.216	27.0491	26.8786	26.7051	26.5295	26.3524	26.1743	25.9956	25.8169	25.6386	25.4608	25.2839	25.1081	24.9336	24.7606	24.5892	24.4195	24.2516	24.0856	23.9215	23.7594	23.5993	23.4412	23.2851	23.1311	22.9792	22.8292	22.6813	22.5354	22.3914	22.2494	22.1093	21.9712	21.8349	21.7005	21.5678	21.437	21.3079	21.1805	21.0549	20.9308	20.8084	20.6876	20.5684	20.4507
	31.1106	31.0224	30.9232	30.8134	30.6937	30.5646	30.4268	30.281	30.1279	29.9682	29.8026	29.6319	29.4567	29.2777	29.0954	28.9105	28.7235	28.5348	28.3449	28.1542	27.963	27.7718	27.5807	27.3901	27.2002	27.0111	26.8231	26.6363	26.4508	26.2668	26.0843	25.9035	25.7243	25.5469	25.3713	25.1976	25.0257	24.8556	24.6875	24.5213	24.3569	24.1945	24.0339	23.8753	23.7185	23.5635	23.4104	23.2591	23.1096
	29.0941	28.9944	28.884	28.7638	28.6343	28.4965	28.3509	28.1986	28.0401	27.8762	27.7078	27.5353	27.3595	27.181	27.0002	26.8178	26.6341	26.4496	26.2647	26.0796	25.8946	25.7101	25.5263	25.3433	25.1614	24.9807	24.8013	24.6233	24.4469	24.272	24.0989	23.9274	23.7578	23.59	23.424	23.2598	23.0975	22.9371	22.7785	22.6218	22.467	22.314	22.1628	22.0135	21.8659	21.7202	21.5762	21.4339	21.2933
	33.6177	33.4756	33.3196	33.1509	32.9708	32.7809	32.5825	32.3767	32.165	31.9484	31.7279	31.5046	31.2792	31.0526	30.8253	30.5981	30.3713	30.1454	29.9208	29.6978	29.4767	29.2576	29.0409	28.8265	28.6147	28.4055	28.1989	27.9951	27.7941	27.5958	27.4004	27.2077	27.0177	26.8306	26.6461	26.4643	26.2852	26.1087	25.9348	25.7635	25.5946	25.4281	25.2641	25.1024	24.943	24.7858	24.6309	24.4781	24.3275
	29.7422	29.6218	29.4911	29.3511	29.2028	29.0472	28.8853	28.7179	28.5458	28.3699	28.1908	28.0092	27.8258	27.6409	27.4552	27.269	27.0828	26.8967	26.7113	26.5266	26.3429	26.1605	25.9794	25.7997	25.6218	25.4455	25.271	25.0984	24.9276	24.7588	24.592	24.4271	24.2643	24.1034	23.9446	23.7877	23.6328	23.4799	23.3289	23.1799	23.0328	22.8876	22.7442	22.6027	22.4629	22.325	22.1888	22.0543	21.9215
	33.5772	33.3714	33.1496	32.9141	32.6676	32.4121	32.1498	31.8825	31.6118	31.339	31.0655	30.7922	30.52	30.2496	29.9815	29.7162	29.4541	29.1955	28.9405	28.6894	28.4423	28.1993	27.9603	27.7254	27.4945	27.2678	27.045	26.8262	26.6113	26.4003	26.1929	25.9893	25.7893	25.5927	25.3996	25.2098	25.0233	24.8399	24.6597	24.4824	24.3081	24.1367	23.968	23.802	23.6386	23.4779	23.3196	23.1637	23.0102
	30.3806	30.29	30.1913	30.0853	29.9725	29.8535	29.729	29.5995	29.4656	29.3278	29.1866	29.0425	28.896	28.7474	28.5971	28.4455	28.2929	28.1396	27.9858	27.8318	27.6778	27.524	27.3706	27.2177	27.0654	26.9139	26.7633	26.6136	26.465	26.3174	26.1711	26.0259	25.8821	25.7395	25.5982	25.4583	25.3198	25.1826	25.0468	24.9124	24.7794	24.6478	24.5175	24.3887	24.2612	24.1351	24.0104	23.887	23.7649
	31.1829	31.0978	31.0037	30.9012	30.7906	30.6727	30.5479	30.417	30.2804	30.1388	29.9927	29.8426	29.6892	29.5328	29.3739	29.213	29.0504	28.8866	28.7218	28.5563	28.3904	28.2244	28.0585	27.8929	27.7278	27.5632	27.3995	27.2367	27.0748	26.9141	26.7545	26.5962	26.4392	26.2835	26.1293	25.9765	25.8251	25.6753	25.5269	25.38	25.2347	25.0909	24.9486	24.8079	24.6686	24.5309	24.3946	24.2599	24.1266
	32.2534	32.1444	32.0239	31.8927	31.7517	31.6018	31.4438	31.2786	31.1072	30.9303	30.7489	30.5636	30.3751	30.1841	29.9911	29.7968	29.6015	29.4058	29.2099	29.0143	28.8193	28.625	28.4318	28.2398	28.0492	27.8601	27.6727	27.487	27.3032	27.1213	26.9414	26.7635	26.5876	26.4137	26.242	26.0723	25.9047	25.7392	25.5757	25.4143	25.2549	25.0976	24.9422	24.7888	24.6373	24.4878	24.3401	24.1943	24.0504
	34.0826	33.9531	33.8105	33.6557	33.4901	33.3147	33.1308	32.9394	32.7419	32.5391	32.332	32.1216	31.9086	31.6938	31.4779	31.2613	31.0447	30.8284	30.6129	30.3985	30.1855	29.974	29.7644	29.5568	29.3513	29.148	28.9471	28.7486	28.5525	28.3589	28.1679	27.9793	27.7933	27.6098	27.4288	27.2503	27.0743	26.9007	26.7296	26.5608	26.3944	26.2303	26.0684	25.9088	25.7514	25.5961	25.443	25.2919	25.1429
	36.6266	36.2718	35.9021	35.5227	35.1381	34.7516	34.3663	33.9841	33.6068	33.2355	32.8712	32.5143	32.1653	31.8245	31.4917	31.1671	30.8506	30.5419	30.241	29.9477	29.6616	29.3826	29.1105	28.845	28.5858	28.3328	28.0857	27.8442	27.6083	27.3776	27.1521	26.9314	26.7154	26.5039	26.2968	26.094	25.8951	25.7002	25.5091	25.3216	25.1376	24.9571	24.7798	24.6057	24.4346	24.2666	24.1013	23.9389	23.7792
	28.8365	28.4582	28.0887	27.7293	27.3807	27.0432	26.7167	26.401	26.0959	25.801	25.5159	25.2401	24.9733	24.715	24.4647	24.2222	23.987	23.7587	23.537	23.3216	23.1121	22.9084	22.7101	22.5169	22.3286	22.1451	21.966	21.7912	21.6205	21.4538	21.2908	21.1314	20.9754	20.8228	20.6734	20.527	20.3835	20.2429	20.1051	19.9698	19.8371	19.7068	19.5789	19.4533	19.3299	19.2085	19.0893	18.972	18.8567
	31.7577	31.4982	31.2317	30.961	30.6879	30.4143	30.1414	29.8705	29.6022	29.3373	29.0763	28.8194	28.5671	28.3194	28.0764	27.8382	27.6048	27.3763	27.1524	26.9332	26.7185	26.5083	26.3025	26.101	25.9035	25.7102	25.5207	25.335	25.153	24.9746	24.7996	24.628	24.4597	24.2945	24.1324	23.9732	23.8169	23.6633	23.5125	23.3643	23.2186	23.0753	22.9345	22.7959	22.6597	22.5255	22.3936	22.2636	22.1357
[truncated: 819 more columns]

## Sheet: Fig. 3j
Frequencies	1.6	1.8	2	2.2	2.4	2.6	2.8	3	3.2	3.4	3.6	3.8	4	4.2	4.4	4.6	4.8	5	5.2	5.4	5.6	5.8	6	6.2	6.4	6.6	6.8	7	7.2	7.4	7.6	7.8	8	8.2	8.4	8.6	8.8	9	9.2	9.4	9.6	9.8	10	10.2	10.4
Periodic Power (FX inset)	0.332303	0	0.190805	0.519087	0.743041	0.497988	0.955802	1.32681	1.71094	1.93004	2.10783	1.93963	2.0444	2.0648	1.60178	1.5278	1.53015	1.70086	1.40704	2.15882	1.90481	1.75629	1.86857	2.03972	2.63155	2.91416	2.65813	2.57823	2.70432	2.7558	2.56517	2.61596	2.93743	2.41824	2.46934	2.41845	2.34822	2.05885	1.99632	1.76687	1.38458	1.65725	1.21364	1.28095	0.922089
1 Hz frequency resolution	-0.338447	0.107275	0.168804	0.325727	0.606624	0.98827	0.704661	1.3956	1.51289	1.43308	1.46919	1.75862	1.52466	1.64685	1.91114	2.02688	1.85563	1.87555	1.65514	1.59833	1.87266	1.40755	1.92591	1.88599	1.69415	2.31593	2.27981	2.06918	2.46542	1.91743	1.69577	1.45593	1.07836	1.44252	1.48872	1.62284	1.40687	1.37721	0.875778	0.770422	0.996363	1.33398	1.55942	1.72567	1.72178
	0	0.290401	0.769915	1.28203	1.40028	1.30727	1.31296	0.902063	0.837361	0.719676	0.547919	0.627321	0.701131	1.3259	1.83254	2.41762	2.7803	2.68681	2.64265	2.43013	2.41881	2.85955	2.76049	2.8288	2.84906	2.63059	2.43682	2.13133	2.18719	1.97238	1.94792	2.10307	2.14074	2.33958	2.29685	1.90127	1.00768	0.466812	1.11052	1.08447	1.53863	1.88585	1.84485	1.79966	1.9386
	-0.297612	-0.273573	0.336462	0.265801	0.63222	0.722511	0.953984	0.991266	1.34392	1.66163	1.67384	1.77854	2.40423	2.69897	2.92288	3.28663	3.05227	3.01913	3.19746	3.51228	3.49084	3.47834	3.61226	3.0961	3.24388	3.31195	2.77715	2.45917	2.26964	2.33537	2.05944	2.10292	1.94549	1.72064	1.87352	1.92711	1.49966	1.55283	1.62789	1.38325	1.42963	1.57581	1.29168	1.27727	1.78411
	-0.128248	0.237447	0.126726	0.545062	0.852928	1.18744	1.18969	1.49006	1.6218	1.76294	1.18591	0.937525	0.969396	0.793397	0.731085	1.02055	1.77877	2.28371	2.50758	2.884	2.19537	1.9052	1.84254	1.82818	2.32043	2.26643	2.40224	2.42479	2.61037	3.08593	3.15866	3.16541	3.25706	2.51366	2.84356	2.55985	2.17728	2.2694	2.30456	2.152	2.42427	2.08458	2.084	2.06831	2.06429
	-0.0664678	-0.194741	0.0899882	0.192409	0.579972	0.778985	1.16493	1.24833	1.3026	1.29194	1.78835	1.53216	1.15431	1.27593	0.845363	1.41443	1.54184	1.63476	1.91949	2.16831	1.88158	2.44859	2.909	2.95858	2.92643	2.54159	2.42574	2.16647	1.87396	1.85244	2.19357	2.39069	2.63014	3.12772	3.00379	2.97618	3.51451	3.20953	3.22623	3.21082	3.84929	3.56138	4.06434	3.88629	4.25768
	-0.434364	0.191359	0.426833	1.04462	1.6604	1.21889	1.25077	1.50516	1.9529	2.51711	2.99212	3.04467	3.09039	3.01429	2.4803	2.73774	3.09362	3.0005	3.36897	2.60106	2.0404	2.11877	1.90825	2.07023	2.60656	2.76181	3.1205	3.36914	3.20553	3.24252	2.97312	2.95769	2.79174	2.52428	2.27518	1.99021	1.88176	1.99064	1.53955	1.20044	1.30694	0.866803	0.87449	0.688163	0.405287
	-0.352238	0.342476	0.350479	0.981841	1.24461	1.86695	2.22635	2.61688	3.13303	3.57918	3.5883	3.45819	3.31119	2.61607	2.56217	2.68015	2.72403	2.82229	2.93128	2.88879	2.96343	2.90896	2.79488	3.23062	3.71498	3.70141	3.45397	3.54429	3.2506	3.2262	3.43996	3.3172	3.28525	2.73364	2.60284	1.94667	1.50043	1.9377	2.1992	1.94922	1.99352	1.66313	0.951493	0.946151	0.43652
	0.907112	0.482455	0	0.458079	0.445993	0.918971	1.31067	1.20599	1.38148	1.54967	1.53594	1.80722	1.96961	1.63566	1.82072	2.0268	2.20571	2.22782	1.98396	2.27346	2.45545	2.29204	2.65995	2.63934	2.23406	2.19288	1.73351	1.8213	1.58037	1.52663	1.57211	1.57386	1.76396	1.53439	1.44085	1.54202	1.56162	1.19598	1.42745	1.47614	1.39663	1.37124	1.43049	1.39045	1.20688
	0	0.233816	0.61762	1.14324	1.1639	0.893814	0.362006	0.187312	-0.0402327	0.408782	0.916865	1.19234	1.6916	2.30008	2.49082	2.60361	2.5645	2.81954	2.52577	2.72569	3.0856	3.01121	2.58899	2.59778	2.48419	2.55778	2.28148	1.87636	2.24023	2.71517	3.07519	3.39428	3.1635	2.60765	2.3424	2.48438	2.06622	2.03163	1.94662	1.37055	1.03182	1.03475	0.179376	0.34656	0.33111
	-0.00535455	-0.0302433	0	0.250248	0.785606	0.675167	1.05792	0.876696	1.36605	1.77723	1.99554	2.19641	1.98871	2.21979	1.93926	2.09747	2.09156	2.13188	2.09859	2.26727	1.85868	1.91527	1.89747	2.02413	2.1375	1.72548	2.12567	2.44649	2.51415	2.48252	2.07043	1.6779	1.70126	1.59788	1.99024	2.02512	2.00474	2.16368	2.06304	2.13719	2.42837	2.03439	2.28214	2.03211	1.51089
	0.114672	0.015934	0	0.711213	1.07606	1.34732	2.04933	1.76299	1.88011	2.05278	1.75274	1.79041	1.68412	1.80933	2.11763	1.79711	1.45797	1.65314	1.20036	1.34671	1.85752	2.37071	2.13803	2.42174	2.31686	2.51275	2.93926	2.63222	2.65191	2.53884	2.67769	2.5302	2.47915	2.17776	1.98065	1.55913	1.43182	1.65554	1.44302	1.58193	1.77091	1.33578	0.993234	1.03551	0.324337
	-0.181985	0.483768	0.224909	0.167812	0.0431122	0.576844	0.888668	1.46671	1.71268	1.85383	1.86274	2.31683	1.76754	1.71045	1.48391	1.15687	1.39795	1.19608	0.952755	1.23497	1.55507	1.94446	2.37095	2.25606	2.67132	3.04933	2.90893	2.95039	2.99091	2.74423	2.73598	2.77727	3.08948	2.51929	2.66257	2.39865	1.94198	1.64983	0.913396	0.774911	0.519761	0.941682	0.548251	0.802351	1.12243
	0.0918531	0.221495	0	0.318731	0.747258	1.17047	1.68855	1.64113	1.81651	1.7365	2.07448	1.94272	1.73034	1.89674	1.69134	1.76036	2.13705	2.42594	2.4485	2.9961	3.03304	3.16167	3.4533	3.27486	3.12244	2.69735	2.36174	2.42541	2.4068	2.45011	2.32158	2.35038	2.31447	2.51653	2.38249	1.87262	1.71658	1.58272	1.5134	1.33007	1.4141	1.10483	1.30396	1.10894	1.01803
	0.118371	0.228646	-0.135877	-0.107442	-0.306982	0.629659	1.08626	1.17624	1.08974	1.27749	1.08033	0.949232	1.37724	1.05601	1.96437	3.11797	3.75082	4.09161	4.27888	3.93643	3.51602	3.40065	3.32398	3.23991	3.04956	3.11529	3.22514	3.19255	3.39749	3.24509	3.31209	3.19366	3.08582	2.98696	3.22194	2.90256	2.99088	2.83004	2.57476	2.29524	2.17426	1.7074	1.96928	1.8824	1.82526
	-0.341377	0.219211	0.338034	0.76919	0.612326	0.807427	1.53957	1.47688	1.87883	2.06889	1.69714	1.87727	2.14499	2.54047	2.75636	2.84637	3.02333	2.45396	2.55952	3.00787	2.93995	3.26408	3.44207	3.24157	3.67104	3.81981	3.50947	3.31495	2.87012	2.54421	2.34671	1.92326	1.92558	1.64733	1.62592	1.94795	2.05844	2.0131	1.96471	1.46325	1.56697	1.4214	1.47836	1.63093	1.37941
	0	0.286211	0.61496	0.896701	1.24001	1.24079	0.705619	0.663759	-0.00802358	0.0709508	0.413826	0.362946	0.285327	0.853056	1.1278	1.50487	1.64135	1.78912	1.47542	2.08127	2.98055	3.29467	3.20055	2.97747	2.87448	2.77292	2.70679	2.63475	2.33279	1.78127	1.75506	1.6862	1.61486	1.68832	1.53233	1.50328	1.76796	1.71759	1.40575	1.03637	1.55848	1.53719	1.56352	1.28652	1.20849
	-0.320197	0.00778885	0.370423	0.319025	0.609366	0.595631	0.991423	0.989179	0.943724	0.883925	1.29388	1.5545	2.18674	2.45345	2.89015	3.20249	3.35671	3.03251	3.02475	2.87111	2.45147	2.75216	2.6442	2.59215	2.62089	2.02994	1.94511	1.93424	1.59513	1.96469	1.78069	1.83284	2.12641	1.78171	1.7342	1.48628	1.17934	1.25147	1.12992	1.0866	1.21971	1.05667	0.865223	0.650446	0.871052
	0.296653	0.347019	0.157918	0	0.32445	0.306815	0.579042	0.381176	0.817082	1.64732	2.74266	3.72189	4.09775	4.49796	4.69163	4.32842	4.81533	4.78759	4.43902	4.22326	3.35268	3.64251	2.86894	2.26295	1.82602	1.91532	2.60251	2.64594	3.0032	3.09213	2.77654	2.40729	2.35458	1.62352	1.27319	1.31785	0.894313	0.871527	0.356111	0.430367	0.33594	0.837878	1.57457	1.68569	1.96557
	-0.690049	-0.177883	0.553203	0.630186	0.608372	0.471988	0.658696	1.25132	1.95038	2.2789	2.41888	2.69186	1.98033	2.30249	2.26612	2.35477	2.18142	2.37175	2.36937	2.33218	2.26571	2.62163	2.68312	2.97712	3.22958	3.26364	3.03215	2.73415	1.89435	1.98007	2.1246	2.30313	2.7754	2.75055	2.48048	2.38425	2.02417	2.04519	1.74628	1.66464	1.59775	1.17633	0.702933	1.00658	0.549361
	0.497138	0.612885	0.503868	0	-0.0536615	0.0219713	0.164491	0.161447	0.731615	0.67431	1.10908	1.07306	1.49637	1.99414	2.33754	2.33087	2.97394	3.22894	2.83097	2.75243	2.21676	2.77231	2.32267	2.73651	3.05514	2.57833	1.83234	1.81194	2.20256	2.33171	2.18887	1.8348	1.30343	0.896149	1.31568	2.12638	2.58045	2.3088	2.11907	1.8423	1.39292	1.37151	1.64971	1.25907	1.67083
	-0.427947	-0.177451	0.159595	0.40026	0.317657	0.76903	0.851613	0.739423	0.744435	1.17521	1.10232	1.62839	1.76545	2.07225	2.30099	2.34953	2.72264	2.64434	3.16514	3.2422	3.37506	3.67824	3.53108	3.35528	3.41006	3.00861	2.67475	2.75626	2.70819	2.32663	2.13096	1.70848	1.51484	1.48239	1.31756	1.13041	0.986435	1.18377	1.31895	1.46911	1.19382	0.936709	0.959701	0.384988	0.26837
	0.248585	0.076233	0	0.553814	0.810161	1.06577	1.88932	2.01372	2.12049	2.45094	3.01807	3.24339	3.68762	3.35612	3.17182	2.98963	3.00617	2.90013	2.61005	2.6353	2.55095	2.56836	2.61333	2.36165	2.36244	2.19494	2.5388	2.49611	2.75671	2.63407	2.5747	2.78654	2.74151	2.97013	2.70938	1.92794	1.71802	1.82411	2.00267	2.24174	2.3371	2.60703	2.49976	2.00703	1.69537
	-0.244513	0.169083	0.499615	0.23853	0.823415	1.54435	1.40391	1.74891	1.67444	1.46154	1.14393	1.81882	1.66365	2.06917	1.81457	1.32275	1.66607	1.3485	2.13758	2.52512	2.54221	3.05184	3.22388	3.3141	3.40789	3.54023	3.10696	2.9289	3.21401	3.11868	2.77752	2.58955	2.31968	2.24027	2.06037	2.46716	2.16533	2.07729	1.68149	1.62326	1.68054	1.26712	1.14775	1.10547	1.00133
	0	0.824726	1.50737	1.9392	2.28701	2.27248	2.01121	2.09565	1.98687	2.27632	2.29535	2.03623	1.82966	1.84492	1.50235	2.26025	2.09636	2.34183	2.29209	2.64919	3.11755	3.79395	4.01874	4.03942	4.13008	3.7905	3.61001	3.134	2.19636	2.56835	2.34811	2.08803	2.00569	1.71886	1.85487	1.8955	1.51276	1.58558	1.48909	1.17895	1.8136	1.894	1.28749	1.38888	0.824488
	0.421501	0.193779	-0.0689519	0	-0.0725412	0.0842659	-0.0912883	0.00225323	0.126921	0.701139	0.989183	1.34945	1.66814	2.43756	2.92892	3.40053	3.58418	3.19554	2.99737	2.84624	2.27306	2.04147	2.26495	2.26797	2.3654	2.70427	2.11448	1.79419	1.37518	1.47062	1.16649	1.52412	1.51774	1.0659	1.3483	1.61538	1.22093	0.780999	1.32457	1.16319	1.03016	0.994485	1.15266	1.09224	0.720044
	0.363427	0.302754	0.301949	0	-0.256754	-0.575464	-0.342894	-1.4423	-0.946465	-1.16454	-0.537893	-0.319077	-0.2945	-0.437193	-1.13933	-1.27151	-1.0252	-1.215	-0.658961	-0.341685	0.0569566	0.28052	1.2178	1.52377	1.61129	1.8557	2.04429	1.90725	2.01535	2.05973	1.71672	1.43751	1.41059	1.46585	1.43453	0.996277	0.903492	0.746207	0.488071	0.739137	1.42096	2.1447	2.32853	2.49215	2.45509
	-0.316506	0.0128332	0.250931	0.305787	0.48144	0.40882	0.487657	0.684541	1.06118	0.666526	0.925272	0.831119	0.752929	0.931236	0.742978	1.01374	0.640655	0.240154	0.329046	-0.170714	0.267029	0.622422	0.397619	0.529102	0.860953	1.13005	1.51306	2.02133	2.12305	2.00185	2.11498	1.23617	1.54172	1.69037	1.61318	1.97495	2.31389	2.45877	2.36108	2.74248	2.38686	2.55793	2.6761	2.50937	2.60417
	-0.389857	0.241422	0.40061	0.3619	0.489128	0.768758	0.779769	0.695615	0.756574	0.508761	0.0311447	0.556254	0.212404	0.415223	0.973906	1.44261	1.22217	1.29047	0.89394	1.14318	0.990803	1.10675	1.4074	0.875149	0.895644	0.899437	0.768719	1.11313	1.58426	1.8736	1.76583	1.50756	1.79205	1.74803	1.41479	1.46331	1.39463	1.22961	1.22687	1.70068	1.71467	2.17909	2.52965	2.62454	2.65307
	0.325132	0.304346	0.277035	0	-0.185904	-0.137191	0.218557	-0.103218	-0.141901	-0.75191	-1.0232	-0.848043	-0.685836	-0.198581	-0.102129	-0.0758233	-0.449024	0.184376	0.14352	0.205789	-0.0610358	0.00613158	0.161976	-0.0374618	0.521086	1.13226	1.0724	1.04266	1.42546	1.40992	1.31656	1.35331	0.617008	0.415929	0.611936	0.767167	1.05193	1.2261	1.3972	1.71384	1.94152	1.65213	1.42855	1.67712	1.74363
	0	0.452504	0.811368	1.12612	1.20623	1.46466	1.11133	0.908668	0.326791	0.253436	0.330985	0.720794	0.406995	0.317102	-0.0475719	-0.0882291	-0.116087	0.164405	0.637165	0.738752	0.973448	1.20755	1.68888	1.65466	1.53585	1.16962	0.652305	0.805785	0.679076	0.878512	1.11343	1.0408	0.904714	1.00825	1.07858	1.10287	1.44454	1.6415	1.45507	1.79796	1.78195	2.09394	1.8596	1.78127	2.18511
	0	0.258561	0.607105	0.817757	1.0488	0.903922	1.1278	1.3165	1.61742	1.99194	1.92407	1.8551	1.89533	1.23295	1.38837	1.42328	1.03115	1.4752	1.76221	1.82327	1.97108	1.65289	1.59315	1.38861	0.968763	0.798783	0.683765	0.956676	1.21495	1.76899	1.68744	1.65852	0.98561	0.852282	-0.053201	-0.0306588	0.349052	0.305623	0.490876	0.773267	0.692751	0.692969	0.980546	1.07617	0.945529
	-0.502167	-0.481697	0.160665	0.45197	0.158445	-0.190066	-0.0953312	-0.304131	-0.651928	-0.950247	-0.256518	0.0342257	0.593024	0.619099	0.727875	0.740923	0.883423	1.60213	1.70519	1.94296	1.30433	0.975696	1.13975	0.993227	1.40462	1.76657	2.34369	2.32974	2.27139	2.30495	1.82128	1.89238	1.4578	1.75147	2.04667	1.8136	2.08893	1.69757	1.7424	2.06182	1.88506	1.66856	1.27871	1.21418	1.08355
	-0.106131	-0.0137189	0.220245	0.0123672	-0.121058	0.0271821	0.468414	0.908482	1.16063	1.26691	1.39178	1.28672	0.98426	1.41062	1.76089	1.97416	2.11397	1.87638	2.35101	2.02337	1.78362	1.54041	1.64702	1.57812	1.97325	1.9052	1.95132	1.83052	1.5435	1.84351	2.12051	2.06959	2.12284	2.13118	2.13463	2.10084	2.01165	2.19077	2.38873	2.19708	2.00332	2.05845	1.86787	1.97595	1.95349
	1.3614	0.977644	0	0.357723	1.26304	1.57575	2.12279	2.25204	2.26616	2.43003	2.40329	2.33634	2.60971	2.80854	3.05347	3.46139	3.4423	3.46531	3.06839	3.00565	2.53352	2.09218	2.14885	2.28307	2.15974	1.84335	1.41923	1.1994	0.942871	1.31259	1.08604	1.50795	1.30974	1.2918	1.52514	1.27229	1.20969	0.879045	1.36827	1.22791	1.49978	1.81062	1.11415	0.901996	0.818968
	-0.0730737	0.0111071	0.255169	0.0696661	-0.284884	-0.523679	-0.268566	-0.0284367	-0.146888	-0.187996	-0.133692	-0.480167	-0.546203	-0.803588	-0.62981	-0.760274	-0.636976	-0.605168	-0.679564	-0.702415	-0.444166	0.111057	0.126694	0.298308	0.560799	0.248412	0.439846	0.0924714	0.777826	1.34053	1.29001	1.24545	1.31761	1.47698	1.41751	2.11848	1.68536	1.1732	1.26094	0.940608	0.661366	1.37389	1.2184	1.22251	1.38154
	0	0.582813	1.01657	1.35863	1.68995	1.9443	2.18543	1.88434	2.11481	2.13351	2.02984	1.65852	0.998668	0.337365	0.571602	0.595479	0.230453	0.727283	0.290662	-0.0131813	0.100919	-0.110406	0.514909	0.841619	1.35466	1.20097	0.873213	0.738281	0.586805	0.88013	0.996861	1.13542	1.28848	0.895283	0.87006	0.87105	0.839884	0.47851	0.843454	1.028	1.4201	1.45734	2.03495	2.20866	2.5003
	0.707838	0.352518	-0.126387	0	-0.0264803	-0.281015	0.356579	0.556509	0.646276	0.752269	0.940808	0.730714	1.17253	1.20551	1.35757	1.30659	1.47224	1.26088	1.51077	1.70153	1.40414	1.45973	1.39488	1.425	1.07706	1.06072	1.30851	1.36516	1.71359	1.75106	1.5782	1.35712	1.24743	0.57923	0.59748	1.10625	1.4156	1.41412	2.03757	1.98927	2.08575	2.07256	1.82465	1.44668	1.58756
	-0.184046	-0.0555646	0.132396	0.181435	0.825005	1.51427	2.2332	2.5854	2.67901	2.7063	2.95949	3.06889	2.86437	2.7968	2.3405	2.11656	1.84766	1.92466	1.4709	1.34105	1.47583	1.32798	1.07352	1.12902	1.77202	1.93792	1.79893	1.93824	2.00615	1.7349	2.02485	2.33816	2.53088	2.25178	1.76779	1.62623	1.47874	1.06132	1.49659	1.20723	1.08668	1.19409	1.12881	1.33527	1.25243
	0.455053	0.246364	0.389178	0	-0.128008	-0.305133	0.0149446	-0.166948	-0.278937	0.280187	0.515611	1.36	1.7124	1.81401	2.22669	1.96727	2.12176	2.62847	2.86822	2.55688	2.89017	2.87323	3.27074	3.60597	3.6634	3.58652	3.04485	2.50912	2.19335	1.97897	1.8204	1.72091	1.97665	2.20846	2.36828	2.27447	2.18779	2.12423	1.92965	1.71872	1.57558	1.5652	1.89374	1.8859	1.98095
	-0.0953235	0.215828	0.581349	0.0845224	0.447167	0.516008	0.672146	0.640809	0.0972205	0.0829392	-0.356636	-0.3209	0.345043	0.362696	0.229391	0.577145	0.27511	0.460903	1.0917	1.42071	0.928236	1.23455	1.74853	1.652	1.52648	1.67677	1.57724	2.02301	1.76253	1.84053	2.06541	1.74222	1.84925	1.70737	1.67095	1.57752	1.43346	1.33867	1.39486	1.29489	1.60752	1.28248	1.66016	1.11373	1.27115
	0.508879	0.186386	0.449131	-0.15994	-0.24139	0.201992	0.584826	0.701042	0.72012	0.82274	1.4411	2.77163	3.8424	4.76632	5.62265	6.04237	5.42027	4.97816	5.32873	5.28475	5.37908	5.3967	5.23148	4.73419	4.57615	4.28239	4.05684	3.17518	2.96212	2.58517	2.16766	1.80115	2.18903	2.42244	2.7143	2.8995	2.49259	2.42036	2.16284	2.28996	2.06618	1.88365	1.8757	1.54609	0.966105
	0.124537	0	0.415203	0.854067	1.3314	1.6142	2.04599	2.45473	2.59054	2.5183	2.22061	1.95508	2.13597	2.68543	2.68958	2.568	2.79701	2.66563	2.58918	2.63843	2.48227	1.9627	1.80906	2.05151	1.88548	2.25905	2.76169	2.86312	2.64512	2.70986	2.62342	2.6495	2.47337	2.40645	2.30042	2.26344	2.34952	1.5661	1.97573	1.93105	2.06363	2.01726	1.66247	1.64502	1.47822
	0.49346	0.137784	0	0.389029	0.488367	0.835275	1.20477	1.46986	1.50578	1.084	1.11328	1.33375	1.17544	1.10204	1.3998	1.39638	0.915992	0.784782	0.928763	0.730068	0.758964	1.11013	1.61229	1.20624	0.924358	0.865116	0.218234	0.323347	0.418608	0.386955	0.692901	0.602587	0.724962	1.22426	1.03074	0.735323	0.705835	1.13565	1.01118	1.23148	1.34874	1.88707	1.39437	1.14423	1.48498
	-0.173085	-0.0928264	-0.179348	0	-0.185798	-0.243659	-0.0850568	0.391962	0.794	1.02916	1.60459	0.888801	0.932093	0.883014	0.752271	0.613426	0.79434	0.934657	0.753878	0.965933	0.594631	0.540757	0.355422	0.88535	1.3161	1.60706	1.60293	0.864682	0.482494	0.827117	0.8448	0.827313	0.958449	1.21322	1.8678	2.22557	1.84101	1.91707	1.87008	1.86277	1.56955	1.82213	1.33311	1.41072	1.64182
	0.120079	0	0.474069	0.688002	1.2153	1.17943	1.25298	1.49645	1.52251	1.4611	1.00906	0.798671	0.251638	-0.245121	0.532629	0.759771	0.972533	1.39883	1.3162	1.57106	2.3824	2.17084	2.21982	2.7608	2.28955	1.96857	1.68348	1.89458	1.2098	1.54364	2.19691	2.21243	2.16581	1.70248	1.32174	1.03516	0.829688	1.02205	0.813459	0.691836	0.714975	0.871466	0.721775	0.629256	0.638372
	-0.362136	-0.206519	0	0.475693	0.584725	0.633376	0.528532	0.78288	1.05911	1.39363	1.73008	1.49482	1.13506	1.2311	1.18638	1.03007	2.10461	2.18605	2.50507	2.79843	3.03303	2.84721	2.64944	2.18315	2.26486	1.73142	1.65479	1.83148	2.21331	2.20638	2.01556	2.03105	1.91656	1.92622	2.11699	2.06762	1.68911	1.46085	0.974034	0.428769	0.562118	0.926866	1.02522	1.39338	1.23017
	0.442152	0.0473912	0	0.208538	0.24459	0.217393	0.557503	0.906699	0.907624	1.2106	1.50756	1.64971	2.34187	2.34017	2.14651	2.16327	1.97087	1.80851	1.83115	2.00369	2.0533	2.13713	2.29219	2.0319	2.11904	2.16864	2.17298	2.34551	2.47762	2.49709	2.84766	2.96736	2.7758	2.68364	2.30634	1.83484	1.55004	1.70642	1.68963	2.31119	2.29689	2.33755	2.49272	2.54121	2.61777
	0.0627319	0.0720238	0	0.611196	0.521738	0.467887	0.787922	0.962923	0.416819	0.71782	0.990041	0.953703	1.64643	1.92747	2.47488	2.86821	3.21185	3.43349	3.18716	2.95172	3.35574	3.3304	3.50433	3.49723	3.63761	3.421	3.27178	3.29387	3.30216	3.42093	3.30185	3.86856	3.4587	3.00508	2.45368	1.92166	0.822788	1.59329	2.09537	1.93925	2.32357	1.99931	1.62962	1.52134	1.54016
	0.151876	0	0.27322	0.705318	1.36497	1.95544	2.32186	2.46088	2.32295	2.1116	2.37192	2.35438	2.36664	2.10897	2.31435	2.42752	2.58381	2.93617	2.92174	2.75264	2.67097	2.87713	3.21639	3.22607	3.20433	3.30194	2.95074	2.6686	2.93408	2.46389	3.01405	2.97051	2.6779	2.77637	2.48751	2.41439	2.73145	2.86002	2.88946	3.01441	2.9585	2.91202	2.96066	2.86695	2.66333
	-0.342647	0.313512	0.69765	0.347532	-0.371148	-0.77265	-0.784164	-0.398483	0.118637	0.426638	0.856592	0.770597	1.23612	1.21682	1.0053	0.517439	-0.233444	-0.399077	-0.872173	-0.335231	0.177983	-0.0871204	0.435229	0.13541	-0.0718691	-0.321958	-0.448202	-0.747755	-0.149315	0.181627	0.413231	0.345407	0.688769	0.706108	1.27467	1.29781	1.36166	1.37466	0.992755	0.886182	1.52354	1.65294	1.91195	2.07781	1.68762
	0.171987	0	0.182296	0.502579	0.614985	0.875279	0.753817	0.886041	1.01246	0.797263	0.706792	0.806161	0.554086	1.41283	1.7205	2.24635	2.9051	3.1768	2.95342	2.83328	2.71206	2.6459	3.16804	2.53716	2.57333	2.34247	1.88156	1.75017	1.71691	1.78577	2.14139	2.21982	2.32555	1.76548	1.78874	1.87094	1.36636	1.42152	1.46203	1.92975	1.75379	2.39291	2.19784	1.65055	1.77888
	0.486538	-0.108715	0	0.26914	0.474807	0.480342	0.0870671	0.0555304	0.137384	0.0457414	-0.175429	-0.324548	-0.0579554	0.281113	0.484285	0.586946	0.706595	0.912924	0.855196	1.22609	1.47716	1.4169	1.52741	1.4085	1.34879	1.20348	0.938483	0.626314	0.780528	1.10786	1.21344	1.2694	1.67928	1.77475	1.29574	1.24952	1.3223	1.25624	1.05603	1.35936	1.44436	2.1451	2.56401	2.60407	2.52767
	1.02619	0.628921	0.459976	0	0.161462	0.119261	0.138807	0.189035	0.582098	0.812575	1.31674	1.19948	1.65226	2.16323	2.68803	3.93306	3.9465	3.45441	2.92015	2.53817	1.73549	1.84949	1.89057	1.43496	1.27181	1.12876	1.31174	1.30489	1.57529	1.84134	1.88497	1.61978	1.97922	1.97557	2.11066	1.74061	1.58083	1.23837	1.21213	1.22678	1.26508	1.34137	1.13005	1.50892	1.40373
	-0.140867	-0.0644717	0	0.296673	0.571927	0.475887	0.687278	0.968597	1.45086	2.18326	2.45728	2.24898	2.50444	2.09175	1.8377	1.47881	1.49324	1.24012	1.22688	1.86489	2.03074	2.05055	2.10103	1.97109	1.91498	1.9857	1.8221	1.9612	1.89516	1.66637	2.04875	2.01813	2.1485	2.26454	2.75799	2.54961	2.88358	2.81711	2.86048	3.01852	3.1775	3.45003	3.44575	3.34522	3.24132
	0.0137628	-0.118363	0	0.191767	-0.0369424	0.0715354	0.478201	1.07578	1.02174	0.986746	1.11984	0.947504	1.3302	1.35137	1.68524	1.71606	1.53052	1.50422	1.72558	2.25963	2.56439	2.83788	2.88403	2.27242	2.28731	2.36907	2.36925	2.12623	1.99234	2.3027	2.32881	2.42561	2.69276	2.77855	2.79915	2.46693	2.27494	1.61851	1.30633	1.24917	0.83808	0.672136	0.669298	0.659441	1.21291
	0.460896	0	0.132182	0.673075	0.8018	0.856259	1.45353	1.93365	2.71081	3.58984	3.75359	3.73393	3.20361	3.04007	2.89862	2.68012	2.40591	3.05492	3.33115	3.59563	3.7365	2.8827	3.07116	3.18784	3.18196	3.39779	3.44663	3.12133	2.97286	2.82183	2.81365	2.75985	2.53648	2.80885	2.6185	2.75176	3.06685	2.80572	2.92406	3.18637	3.06922	3.25261	3.08417	3.16732	2.88847
	0.12188	0.0599953	0.00621686	0	0.761426	1.22556	1.89823	2.14439	1.81977	1.54421	1.37597	1.64555	1.39706	1.49373	0.295014	-0.19978	-0.302728	-0.166389	0.798671	0.83642	0.267123	1.0274	1.23248	1.11541	1.5082	1.81409	1.70526	1.99353	1.90172	2.18758	1.97118	1.95723	2.17303	1.76239	1.79756	1.64811	1.52148	0.475825	0.775925	1.15779	1.1862	1.42567	1.59098	1.01496	0.473012
	-0.259953	0.0630189	0.252108	1.39823	1.90658	2.06826	2.28107	2.67817	2.49969	2.83851	2.86657	2.47129	2.78344	2.71225	2.72902	2.614	2.30925	2.71594	2.72544	2.5783	2.94614	2.33977	2.37496	1.6999	1.64139	1.9191	1.96271	1.9054	1.92938	1.58604	1.3027	1.20739	0.716094	0.80181	0.586595	0.818236	0.524352	0.299094	0.978052	1.13385	0.99295	1.15061	0.854692	1.01546	0.914171
	0	0.211835	0.574039	0.904841	1.23818	1.45646	1.66919	2.39819	2.55357	2.74654	3.34789	3.05604	2.81253	2.90738	2.86197	2.67054	2.68306	2.34215	1.52322	1.35789	1.82205	1.92897	2.06843	2.51698	2.07431	2.15325	2.49099	2.37739	2.58187	2.43883	2.12258	2.38262	2.80735	3.22249	3.05442	2.941	2.94744	2.13982	1.94801	2.06381	1.77134	1.17173	1.55971	1.46401	1.52388
	-0.103473	-0.0838583	0	0.574058	0.764565	1.04347	1.25854	1.45054	1.98133	2.75817	2.97609	3.40107	3.19199	3.21345	2.99192	3.29248	2.74601	2.83569	2.79607	2.68117	2.80352	2.78487	2.4849	2.40912	2.97992	2.89704	2.68498	2.78447	2.0928	1.99206	2.03103	2.11165	2.37763	2.38064	2.16836	2.08997	2.10105	1.66162	1.99855	1.85524	1.76062	1.66189	1.66212	1.44825	1.49281
	0	0.0731515	0.358935	0.597114	0.7533	1.35797	2.12321	2.77505	3.12137	3.55055	3.437	2.86293	3.06761	2.79626	2.32549	2.59293	2.17299	1.96843	2.26003	1.73261	1.71609	1.44685	1.70112	1.84644	2.02393	2.08055	2.33889	2.24001	2.03544	1.88456	1.58132	1.4144	1.95236	1.52552	1.62618	1.92058	1.58714	1.57891	1.74807	2.05773	2.52756	2.38324	2.54268	2.47691	2.40204
	1.94888	0.891486	-0.0338032	0	-0.0439107	0.0916132	0.845895	1.14557	1.94838	2.14424	2.29489	2.88469	2.77585	2.92823	2.96331	2.6913	2.24823	1.84474	0.985917	0.918968	0.107112	-0.397974	-0.346388	-0.495047	-0.55069	-0.311531	-0.0246211	0.0926824	0.615391	1.12399	1.07064	1.05012	0.888421	0.612104	0.536451	0.496852	0.916187	1.26337	1.25277	1.25478	1.34972	0.88497	1.21823	0.832718	0.905169
	-0.0948811	0	0.351425	0.8971	1.21456	1.8949	2.25108	2.03242	2.64114	2.85577	2.83026	2.78455	2.89671	2.34416	1.86029	1.73758	1.38636	1.27592	1.09535	1.0579	1.08254	1.78044	1.7696	2.4698	2.75978	3.1275	2.96987	3.29448	3.1623	3.28795	3.32773	2.64329	2.1635	2.4801	2.59218	2.20247	2.24617	2.3446	2.12905	1.80751	1.30063	1.0103	0.688106	1.49871	1.99635
	0	0.282809	1.39151	2.20673	2.25133	2.30078	2.25533	2.05173	2.33523	2.33781	2.86622	2.89295	2.92459	2.46195	2.01749	1.78077	1.60351	0.677071	0.678516	1.00209	1.49964	1.81035	2.27904	1.77864	2.49473	2.11359	1.973	1.81038	1.56372	2.15514	2.63155	2.63944	3.04543	2.5243	2.51298	2.31271	2.49491	2.26335	2.03769	1.64018	1.55075	1.76698	2.21582	2.61567	1.90865
	0	0.172731	0.627824	1.07855	1.46266	1.84823	2.40768	2.83828	3.39871	4.05289	4.21751	4.11648	3.91617	3.16499	2.2559	2.13434	1.05151	1.77974	1.75817	1.52126	1.9344	1.7945	1.96989	2.1105	2.20867	2.44614	2.32724	2.37917	2.84453	2.92	3.11014	3.37775	2.79316	2.90281	2.79486	2.8568	2.47181	2.38603	2.25677	2.17293	2.24869	1.87303	2.10774	1.84482	2.3315
	-0.30307	0.283934	0.279925	0.837267	1.44365	1.69324	2.1685	2.58399	2.61533	2.78847	3.23282	4.0596	4.37446	4.39463	4.15211	3.939	3.54155	3.59366	3.62678	3.43152	3.61599	3.71209	3.99384	4.39643	4.53406	4.26184	4.33483	3.76137	4.04431	3.61263	3.42299	3.10854	3.00164	3.08699	3.25876	3.12748	3.58872	3.08893	3.06533	3.1726	2.13419	2.24685	2.42568	2.58928	2.42802
Periodic Power (WT inset)	0.759378	0	0.195776	0.773995	1.58089	2.12223	3.16447	4.04912	4.33138	4.6739	4.80742	3.71663	3.65652	3.30107	3.05275	3.71569	3.9011	3.39975	2.8109	2.16495	1.78106	1.96038	2.19843	2.97841	3.36145	3.32095	3.38171	3.69304	3.71586	4.18689	4.24243	4.40864	4.50945	4.24328	4.26472	3.85347	3.69008	3.44046	3.6627	3.37644	2.38477	2.02477	2.20667	2.15207	1.80588
1 Hz frequency resolution	0	0.466003	0.974247	1.32932	1.20303	1.24468	1.38071	1.51765	2.11684	3.05465	3.6222	4.21946	4.71878	4.69188	5.04803	5.2865	5.40469	5.30178	4.8812	4.63728	4.43206	4.17014	3.82049	3.16924	2.80725	2.43523	2.38026	1.48673	1.44009	1.33977	1.21256	1.50948	1.39333	1.43084	1.67857	1.50767	1.5553	1.61688	1.38212	1.27155	1.14344	0.579894	0.900592	0.609717	0.286738
	0	0.468796	0.667101	0.969085	1.0553	0.865021	1.04821	1.50136	2.57866	2.87332	3.46843	4.48853	4.57251	4.67427	5.31154	5.50506	5.14874	5.18648	4.68794	4.48144	3.78674	3.64213	3.85835	3.9626	3.87127	3.92967	3.38705	3.26181	2.96942	2.64197	1.86447	1.97984	1.62106	1.69112	2.02578	1.71108	1.74928	1.95871	1.95382	1.83887	1.75336	1.49373	1.12253	0.973462	0.723878
	0	0.67188	1.25898	1.93884	2.1956	3.38983	3.04358	3.58647	3.66723	3.59979	3.68575	4.10585	3.96665	3.46811	3.12817	3.01125	2.86732	3.56372	3.75113	4.09764	3.26259	3.50971	3.40383	2.92734	2.94116	3.03113	2.81253	2.97217	3.35525	3.31802	3.52117	3.60539	3.35049	3.22961	3.30378	3.08091	2.78383	2.63918	2.36701	2.08308	1.95615	2.09277	1.70692	1.75815	1.8169
	0.704912	0.517996	0.363245	0	-0.117183	-0.191211	-0.0602874	0.410858	0.746959	0.426155	0.698776	1.10897	1.65348	2.49588	3.22493	4.1102	5.0975	5.5641	5.81065	5.35538	4.58103	3.3712	2.96703	2.72968	2.93778	3.01515	2.88161	2.42368	2.76508	2.78488	1.95654	1.67421	1.04002	1.25514	1.40931	1.66488	1.54446	1.38054	0.668648	1.02186	1.01063	0.917718	1.11731	1.0594	1.2299
	-0.747233	0.136652	0.734017	0.786582	1.62851	1.58157	2.18387	2.85595	3.02125	2.96009	3.12944	3.42001	3.80259	3.80837	4.06339	4.35293	4.68273	4.94256	5.65448	5.60938	5.78295	5.74754	5.16105	5.38772	5.34758	4.86887	4.88918	4.92173	4.73202	4.43151	4.19654	3.83367	3.53992	3.69084	3.59087	3.56203	3.83154	3.32841	3.35631	3.72837	3.29533	2.87331	2.73347	2.6009	2.27641
	0.232764	0	0.25113	0.616198	1.05239	1.41068	2.04254	2.22139	2.57033	2.73657	2.93407	3.36987	3.97888	4.48749	4.75335	4.93323	4.92253	4.63599	4.48301	4.16974	4.00732	4.09143	4.24985	3.85319	3.44376	3.08894	2.86992	2.99279	2.92516	2.68712	2.65637	2.15591	2.39274	2.34921	2.3963	2.04827	1.88501	1.86794	1.71106	1.81791	1.75544	1.78701	1.90278	2.27623	2.26498
	-0.405614	0.104637	0.313718	0.39617	0.517772	0.938868	1.45991	1.8373	1.91641	2.47816	2.7326	2.73887	3.04503	3.3006	2.89129	2.66993	2.72065	2.52857	2.71501	2.87202	3.29284	3.33979	3.42096	3.46446	3.4362	3.71786	3.11746	3.50045	3.42993	3.07804	2.90887	2.48677	2.57348	2.23801	2.31361	2.13981	2.16153	2.29943	2.43132	2.06937	1.79872	1.10636	0.760137	0.472325	0.871521
	-0.228129	-0.341095	0.446289	0.322638	0.269833	0.48991	0.36495	0.659122	0.87856	1.16656	1.17306	1.20939	1.6386	2.16268	2.40106	2.61696	2.71141	2.5501	2.14756	2.63844	2.01608	1.87016	1.80055	1.12674	1.53449	1.62246	1.74824	1.72882	1.55426	1.79191	1.46775	1.3124	2.19251	2.24319	2.4773	2.52703	2.12314	1.82786	1.65133	1.31716	1.57096	1.24658	0.945614	0.906522	0.434569
	-0.504645	-0.198759	0.552516	0.490255	0.520237	0.483636	-0.0446104	0.437702	0.638302	0.897084	1.93837	2.63985	3.59806	4.39774	5.32988	6.1578	6.46141	6.52388	6.41927	5.53918	4.79283	4.05028	3.29054	3.01145	2.79311	2.49763	2.55474	2.73344	2.37634	2.48583	2.65276	2.82669	1.99376	1.74616	1.39837	0.697357	1.11982	1.09424	1.14025	1.15463	1.07725	0.724916	0.68217	0.123416	0.222755
	-0.286743	-0.234643	0.312868	0.221175	0.223026	0.0300779	-0.0838472	-0.354981	-0.0114491	0.193014	0.485105	0.715283	0.465878	0.416073	1.06532	1.85314	2.29505	2.69478	2.68223	2.99321	2.76904	2.7167	2.51825	2.11428	2.1213	2.13592	2.08987	2.05292	2.64326	2.4934	2.62583	2.6615	2.51742	1.80724	1.37441	1.50028	1.39984	0.973346	1.22774	1.46153	1.4313	1.68404	1.03982	0.41167	0.483902
	-0.289992	-0.115779	0.283049	0.273327	0.658519	0.924927	1.14472	1.33721	1.49317	1.34436	1.47506	2.17646	2.34677	2.8598	3.32035	3.52577	3.6017	3.79993	3.58912	3.61773	3.73367	3.5072	3.81507	3.70607	3.74587	3.91381	3.93525	4.15061	4.28768	4.17549	3.75954	3.44934	2.90156	2.90694	3.17291	2.89029	2.77774	2.22197	1.58489	1.46199	1.61296	1.28226	1.45323	1.46189	1.69361
	0	0.568064	1.14796	1.6263	2.15086	2.72906	2.49641	2.38303	2.75604	2.85806	2.69739	3.07317	3.44039	4.09443	4.64848	4.79254	4.96847	4.5353	4.07128	4.15307	4.17333	4.2285	4.02719	3.46576	3.21592	3.15123	3.07168	3.14041	3.10144	2.98244	3.21917	3.18395	3.16603	2.92995	2.83586	1.94369	1.69448	1.94348	1.78148	1.91534	1.99711	1.59424	1.58807	1.58811	1.21881
	0	0.54882	0.728449	1.11949	1.05478	1.01071	0.959123	0.532541	1.11397	1.54765	1.53485	2.24097	2.47274	2.53714	2.91424	3.0177	3.12002	3.16423	3.13169	3.17763	2.92865	3.10941	3.25083	3.17221	3.29591	3.279	3.95068	4.3272	4.73891	4.83818	4.45078	4.19978	3.81213	3.6655	3.97211	3.67369	3.66761	3.42193	3.15125	2.80348	2.70711	2.76365	2.45838	1.75267	2.1098
	0.0588915	0.172192	-0.144405	0	0.366086	0.261901	1.10223	1.30785	1.56101	1.77946	1.79266	2.14979	2.33709	3.17382	3.25388	3.56802	3.8928	3.7527	3.56346	3.5773	3.33781	3.35226	3.54778	3.5177	3.72442	3.69435	3.88449	3.67558	3.09934	2.28025	2.18641	1.94207	1.95668	1.80795	1.64689	1.55834	1.60041	1.29938	1.12503	0.859292	0.980912	1.34465	1.44941	1.31934	1.45303
	-0.127938	-0.0532223	0	0.350281	0.431744	0.699632	1.12915	0.932636	1.42254	1.96625	1.84924	2.289	2.97026	3.14373	3.61894	3.81696	3.83071	3.90709	3.67913	3.88712	3.73629	3.78944	3.26113	3.4762	3.16501	3.0762	3.22725	3.17435	2.94534	3.21159	3.40045	3.49169	3.37515	3.25549	3.19186	2.83242	2.21116	2.06189	2.06219	1.93451	1.89663	1.50457	1.35984	1.10758	0.729647
	-0.177134	0.305242	0.170574	0.412689	0.637903	0.546803	0.87584	1.43296	2.11835	2.24522	2.77416	2.41538	2.49408	2.47294	2.81711	2.72394	2.95454	3.10884	3.42131	3.3396	3.64928	3.35822	3.204	2.62696	2.85871	2.33818	1.91334	2.31864	1.99548	1.8673	2.07051	1.68907	1.24818	1.16962	1.66511	1.57723	1.45783	1.90381	1.79144	1.52666	1.63525	1.8071	1.81256	1.70599	1.49452
	0.33862	0.054557	0.10448	0	0.194012	0.889031	0.670489	0.805792	0.78013	1.15721	1.78375	2.39341	2.78648	3.17052	3.57497	3.51213	3.91544	3.9791	3.95364	4.00545	3.6859	4.04019	4.07329	4.08182	4.23792	3.81267	3.59701	3.26457	2.68253	2.17931	2.01921	1.85663	1.82087	2.01645	2.39985	2.72065	2.97371	3.10616	2.82388	2.26099	1.688	1.22232	0.960705	0.801675	0.838233
	-0.301528	0.184467	0.318622	0.283958	0.13357	0.143043	-0.284623	0.0640576	0.442297	0.268907	0.562085	0.908205	0.384535	0.394463	0.428667	0.247369	0.535836	0.278213	0.77325	1.00687	1.32302	1.1804	1.43987	1.67413	2.28196	2.73465	2.90495	3.09693	3.30369	3.00617	2.64563	2.45336	2.08152	1.78532	1.80826	1.49378	1.61945	1.80714	1.79558	2.00481	1.99433	1.72261	1.25818	0.92796	0.857221
	0.300895	0.0261116	-0.151028	0	0.0191966	0.851861	0.913822	1.12165	1.18189	0.969884	0.70105	0.824762	0.973024	0.929299	1.24473	1.68983	1.4944	0.942234	1.36762	1.74166	2.0789	2.20632	2.61134	2.3291	2.43434	2.47084	2.2976	1.85053	1.31343	1.65449	1.67473	2.01089	2.33794	1.85627	1.71279	1.78272	2.13901	2.07585	2.06486	2.15203	1.64713	1.97581	1.38966	1.63675	1.10262
	0.56537	0.0136273	0.196686	-0.0125623	0.577813	0.718062	0.771055	0.677348	1.09823	1.66716	2.13837	3.0547	3.56782	3.83378	3.71953	3.54134	3.58994	2.757	2.77957	2.58088	2.60306	2.30925	2.71878	2.8425	3.05876	2.86655	2.8952	2.98803	3.03083	2.59282	2.83177	2.29887	2.09261	2.37543	2.69011	2.34013	2.10294	2.08285	2.29921	2.13466	2.16293	2.28336	1.30285	1.27752	1.34372
	-0.106205	-0.0557942	-0.00159878	0	0.433588	0.263574	0.68665	0.618128	0.831515	1.28334	1.90735	1.80858	2.62926	3.3052	3.79525	4.21756	4.72755	5.28649	5.21397	5.28061	5.1878	4.78635	4.70788	4.68404	4.38404	4.32601	4.49393	4.13487	4.02019	3.88516	3.27051	2.77847	2.13078	1.78942	1.63025	1.39685	1.14382	1.04511	0.972801	0.845107	1.18816	1.44511	1.94286	2.18649	2.30052
	0.0542442	0	0.682199	1.09037	1.38223	1.96641	2.11763	2.23493	2.34493	2.65508	2.79063	2.93214	3.3443	3.54212	4.07971	4.55439	4.66317	4.9584	4.84087	4.45541	4.22475	3.92162	4.14799	3.82141	3.69257	3.91902	3.80185	4.37361	4.28525	4.31083	4.24554	3.81796	3.65921	3.28236	2.91659	2.76045	2.41968	2.17563	2.37187	2.1888	2.52227	2.0895	2.28108	2.20794	2.09243
	-0.0493552	0.0130714	0	0.29952	0.0631933	-0.110877	-0.38238	-0.22814	-0.869713	-0.270203	-0.10397	-0.232311	-0.264795	0.0620461	0.412424	0.870208	1.65495	2.50742	3.46621	4.21275	4.32366	4.48135	4.21595	4.17212	3.57061	3.09657	3.28074	3.20166	2.98521	2.93788	2.44766	1.96644	1.82392	1.96619	2.02602	1.86883	1.85568	1.3278	1.28265	1.26242	1.11131	1.35178	1.59526	1.24196	1.67189
	0	0.652202	1.28942	1.56382	1.95471	2.11518	2.48211	2.95059	3.51865	3.61289	3.61161	3.62944	3.35609	3.64925	4.23435	4.68321	5.03217	5.31379	5.56762	5.71519	5.86895	5.50126	5.07178	4.22656	3.945	3.49121	3.5176	3.64747	4.17952	4.4998	4.33164	4.02214	3.24286	2.51173	2.30803	2.09128	2.19992	1.93104	1.68914	1.47715	1.72176	1.71129	1.35366	1.69883	1.60066
	-0.276534	-0.320212	-0.369993	0	0.470881	0.423051	1.08981	1.26231	1.7006	2.30092	2.35773	2.60705	3.13264	4.16153	4.40441	4.79901	5.05809	4.56436	4.39932	3.95843	3.72439	3.64807	3.4677	3.62244	3.42153	3.7362	3.52287	3.6037	3.62959	3.42206	2.75878	2.18093	2.04453	2.29973	2.21584	2.10117	1.78129	1.60459	1.77163	1.66381	2.28929	1.82237	1.42734	1.24017	1.05465
	0.138447	-0.106398	0	0.260211	0.430822	0.46056	1.3741	1.94925	2.44703	2.80908	3.27124	4.04782	4.83282	5.67002	5.85573	5.80627	5.17666	3.97738	2.94823	2.13548	1.92811	1.5274	1.8406	2.25347	2.60481	2.89883	3.34493	3.52681	3.74962	3.66863	3.8547	4.18085	3.84641	2.95816	2.73558	2.43701	2.07452	1.83437	1.85616	2.1164	2.15546	1.92783	1.91069	1.55109	0.437122
	-0.090968	-0.0213812	0.426544	0.0201089	0.310352	0.440731	0.40824	0.0127472	-0.155645	-0.382453	0.0621305	0.446283	0.588494	1.23705	1.35259	1.28297	1.48324	1.93091	2.16154	2.56662	2.70699	2.2439	2.05791	2.28599	1.76749	1.95485	1.83186	1.96076	1.6481	1.65671	1.13507	1.26116	1.82244	1.86242	1.66268	1.53362	1.25183	1.07294	1.17309	0.989351	1.1185	0.786189	1.37738	1.92043	1.92151
	-0.312637	0.0454698	0.355925	0.280304	0.400894	0.425522	0.576816	0.643338	0.25724	0.685567	0.0663237	0.679579	0.955534	1.06912	1.09321	1.00333	1.03936	1.04625	1.10089	1.22519	1.24087	1.03895	0.714988	0.738104	0.732735	1.27022	1.07451	1.40119	1.28603	1.07176	0.948206	0.979468	1.40193	1.40535	1.4057	1.4212	0.926295	0.710889	0.191589	0.593838	0.948381	1.28025	1.99356	1.96481	2.07151
	-0.259522	-0.0350472	0.147654	0.24546	-0.220903	0.00163475	0.0769463	0.000408363	-0.0348229	0.260199	0.806016	1.45809	2.05867	3.06153	3.89537	4.43996	4.65541	4.64192	4.34357	3.88549	3.61043	3.49763	3.27287	3.12529	2.95458	3.05125	3.14055	2.9855	3.02832	3.24235	3.21221	3.10791	3.20588	2.89035	2.77265	2.55032	2.47167	1.93209	2.1799	2.15	2.53381	2.598	2.78006	2.78334	2.21874
	-0.137328	0.0964533	0.131354	0.353517	0.510168	1.19718	1.19891	1.06981	1.32391	1.62579	2.07588	3.00936	4.04919	4.67936	5.12939	5.15066	5.27497	5.27052	4.59146	4.55832	3.94129	3.59023	3.19163	2.4461	2.32517	2.4067	2.28432	2.07246	1.82699	1.43077	1.37733	0.983643	1.13577	1.05304	1.22212	1.37226	1.70348	1.66627	1.80445	1.87148	1.78135	1.88807	1.58834	1.30149	0.125706
	-0.491272	-0.163358	0.490463	0.477889	0.781609	0.865835	0.966766	1.34397	1.73187	2.24582	2.98882	3.24154	3.30151	2.87987	2.82251	2.39362	2.24727	2.00209	1.67309	1.8993	2.25475	2.57087	2.65878	2.79067	2.3483	1.962	2.3896	2.07133	1.54827	1.65594	1.30052	1.01218	0.890048	0.737203	0.770696	0.788193	1.02919	1.12976	1.63503	1.89976	1.97684	1.6184	1.68961	1.25637	1.24072
	-0.0641601	0.490113	0.560691	0.0573401	-0.411389	-0.507711	-0.305698	-0.12494	0.359188	0.743489	0.935146	1.67152	2.36365	3.00478	3.76953	4.11401	3.9217	3.82921	3.41181	2.63255	2.09423	2.65	2.2358	2.14595	2.19958	2.16521	1.64852	1.45191	1.61507	2.13286	2.39338	2.50016	2.36132	1.77143	0.894247	0.358992	0.284099	0.841837	1.01684	0.866998	0.799305	0.855897	0.494248	0.341548	0.37545
	-0.100981	-0.144041	0	0.371926	1.02598	1.6042	2.10282	2.26699	2.3734	2.78779	2.92832	4.07507	4.88589	5.15459	5.59837	5.33066	4.78521	4.22819	3.38884	2.74843	2.74286	2.5854	2.0765	2.41263	2.18425	2.18852	2.45757	2.25574	2.34529	1.80435	1.25099	1.00203	0.474585	0.926882	1.1302	1.08653	1.58224	1.57244	1.6033	1.3365	1.75564	1.55949	1.73581	1.19964	0.563417
	-0.343727	0.213504	0.283849	0.305763	0.447226	0.736475	1.37667	1.66496	2.1462	2.32386	2.65852	2.67217	2.86196	3.14405	2.97223	3.30738	3.59517	3.80986	3.98807	3.94006	3.64851	3.33516	3.2532	2.86436	2.80645	2.7195	2.57653	2.43551	1.58561	1.25513	0.981484	1.58842	1.85725	2.16704	2.09588	1.88949	1.42649	1.46492	2.11198	2.24517	2.51298	2.08335	1.79403	1.34854	1.44957
	-0.233339	0.365514	0.225478	0.223076	0.633413	0.206675	0.950529	1.56603	2.15635	2.83432	3.48683	4.25598	4.22947	4.4777	4.51631	4.15657	4.01796	4.09826	3.83815	3.76413	3.39978	3.21528	3.10438	2.30208	2.0156	1.84468	1.12447	0.975426	0.787394	0.684995	0.949439	1.45008	1.5748	1.47154	1.56151	1.03988	0.975029	1.1095	0.990422	0.806349	0.859546	1.03235	0.751334	0.810129	0.940187
	-0.00501204	-0.399379	-0.0877022	0	-0.137105	0.312878	0.558848	1.24704	1.69715	2.01281	2.4812	2.54789	2.8002	2.8318	3.18957	3.28391	3.3743	3.47609	3.34341	2.71479	2.36063	1.59253	1.4847	1.79031	2.1545	2.6312	2.99187	3.16019	3.19998	3.05395	2.76312	2.67277	1.94516	1.5799	1.5658	1.19572	1.4939	1.77934	1.84722	1.63276	2.05499	2.22211	2.10407	2.15567	2.14427
	0.129079	-0.195131	0.117275	0.190566	0.550304	0.55221	0.592185	0.713396	0.220574	0.0806994	-0.250522	0.00700032	0.114363	0.835288	1.56133	2.41394	3.78916	4.2372	4.59965	4.42885	4.58133	4.41911	4.61995	4.6036	4.88581	4.51176	4.07342	3.64225	2.80512	2.43154	2.04407	2.03494	1.82866	1.9296	1.31282	1.52263	1.2233	0.920125	1.22183	0.660503	1.33659	1.74331	1.74028	2.38666	2.5133
	-0.236018	-0.174818	0.270595	0.171962	0.234187	0.311256	0.167452	-0.0426658	0.192302	-0.527702	-0.30237	0.0641833	-0.059732	0.351396	1.157	2.00788	3.1207	4.20102	4.62718	4.78568	4.88933	4.3918	3.63016	3.09549	3.11984	2.76634	2.58247	2.83228	2.83285	2.68113	2.19903	2.01471	1.7519	1.4975	1.83796	1.82708	1.72811	1.70832	1.83544	1.93617	1.88539	1.2897	1.30271	0.874881	0.63735
	-0.428242	0.0152688	0.441412	0.413735	0.331262	0.730195	0.185998	0.59939	0.776023	0.736792	1.2409	1.41555	1.42861	1.56254	1.89623	2.09689	2.93167	2.9453	2.83359	2.67954	2.59778	2.4923	2.68223	2.46766	2.322	2.87131	3.0298	3.35565	3.5146	3.54054	3.09116	3.20663	2.56814	2.48916	2.50879	2.31047	2.32054	2.2998	2.09614	1.62198	1.40094	1.40943	1.20085	1.34673	0.979101
	-0.208528	-0.0904872	0.225926	0.0864256	0.668711	1.27735	1.29257	0.997435	1.00492	0.960211	1.19153	1.41264	2.00657	2.01994	2.27931	2.85366	3.5695	3.56868	3.65391	3.57513	2.61541	2.16541	1.84319	1.62029	2.49889	2.77851	3.19416	3.09467	3.00584	2.31544	2.26721	2.06794	2.13005	1.9241	2.14389	1.83264	2.10635	1.9696	2.73103	2.68587	2.90919	2.72303	2.09096	2.00106	1.73994
	-0.378774	0.544448	0.35698	0.728231	1.13361	1.23368	0.953639	0.986572	0.950319	1.29428	1.38405	2.18304	3.04052	2.54573	3.50968	4.23868	4.64473	5.32274	5.26217	5.15958	4.89036	4.42955	4.29323	4.10236	3.92208	3.6847	3.7261	3.68468	3.78197	3.52472	2.8586	2.62691	2.19723	1.99796	1.98589	1.83844	1.50028	1.40617	1.27133	1.21602	1.47357	1.56782	1.78958	1.93626	2.30534
	0	0.358433	0.76439	1.00811	1.18697	0.879614	1.32704	1.31546	1.68757	2.52596	3.11825	3.65543	3.75112	4.1202	4.14428	4.01255	3.75191	3.93457	3.32199	3.06026	2.69154	2.03544	2.01437	1.91151	1.99445	1.94442	2.0211	2.18796	2.33595	2.27138	2.23322	2.71878	2.80898	2.99132	2.72377	1.77455	1.49134	1.4663	1.84426	1.82021	1.88921	1.90973	1.75255	1.1471	0.818826
	0	0.442051	0.598544	1.49212	1.68689	2.16816	2.78933	2.98254	3.21747	2.77937	2.79523	2.90011	3.20112	3.56442	3.91061	4.55487	4.77658	5.32047	5.69923	5.66421	5.15599	4.53796	4.4782	4.49891	4.11351	4.39213	4.22518	3.79162	3.70208	3.24138	3.29107	3.15524	2.88812	2.56101	2.63022	2.75544	2.33229	2.45227	1.79748	2.13051	2.32482	2.32898	2.76407	2.832	1.83758
	-0.282091	0.155451	0.282553	0.640286	0.37713	0.476234	0.392845	0.420922	0.166659	0.580959	0.913325	1.13267	1.85691	2.05248	2.43117	2.88381	2.9735	3.21751	3.29897	3.42758	3.19245	3.00791	2.97062	3.09011	3.15765	3.09722	3.04192	2.83913	2.96968	2.86724	2.68915	2.70461	2.71803	2.24614	2.10823	1.97138	1.41164	0.945738	1.45122	1.16597	1.01484	1.17362	1.13745	0.498776	0.345223
	-0.383265	-0.130816	0.210142	0.373944	0.762587	0.797488	0.769907	0.895523	0.734892	1.20337	1.49519	1.89875	1.73655	1.85102	1.80348	1.95755	2.01331	1.97544	1.86384	1.96601	1.86437	1.74101	1.86251	1.31717	1.62283	1.83672	2.34026	2.38353	2.2969	2.41022	2.22777	1.99196	1.69896	1.35355	0.710119	0.580848	0.380597	0.817615	0.449288	0.947991	0.668173	0.619175	0.499137	1.0517	1.31354
	0.0539779	-0.25003	0.328691	0.242122	0.528532	0.742748	0.624977	0.989232	1.71696	2.2627	2.95012	3.15291	3.22597	2.96015	3.14701	3.11549	3.30866	2.88354	2.86144	2.95467	3.0747	3.73147	3.88389	3.76833	3.51859	3.33739	3.32403	2.69721	2.70615	2.9442	2.89455	2.56538	2.50985	2.38072	2.17328	2.09641	2.52237	2.04501	1.89433	1.87368	2.06653	2.27678	1.78203	1.86233	1.61114
	0.133717	0	0.514531	0.877743	0.896445	0.700609	0.659681	0.616477	1.24491	1.75736	1.79498	1.83868	2.51211	3.00046	3.09474	3.44317	4.18895	4.56912	4.64087	4.71558	4.31064	3.96707	4.12491	4.23619	4.49813	4.46898	4.23399	3.97368	3.83104	3.28046	3.73385	3.5413	3.43847	2.92605	2.61043	2.21728	2.43051	1.93579	1.32473	1.32806	1.79018	2.01231	2.57776	3.00876	2.49858
	-0.0520733	0.10827	0.0512436	0.560525	0.665445	0.850225	1.30612	1.6475	1.86354	2.64836	3.35673	3.57834	4.21671	4.41282	4.77794	5.16456	5.57979	5.60336	5.46651	5.11537	4.65955	4.52417	4.5627	4.48332	4.1501	3.92585	3.7776	3.57045	3.38048	3.0602	2.803	2.99357	2.72045	2.79508	2.6734	3.00011	2.67012	2.90895	3.32136	3.37833	3.8391	4.17381	4.11727	4.3437	3.74083
	0.473552	0.0163695	-0.0288128	0	0.133198	0.572655	0.521289	0.859536	0.741801	1.77003	2.28155	3.15392	4.22677	4.70257	5.45799	5.74978	5.53991	5.68157	5.12324	4.42304	3.95376	3.29225	2.95933	3.16187	2.94402	2.72226	2.93353	2.72868	2.70332	2.94317	2.53114	2.13745	2.21549	2.12564	2.03841	1.95639	1.60131	1.24036	0.95541	1.33404	1.51659	2.25917	2.63302	2.80356	2.73017
	-0.633702	-0.0598885	0.412008	0.563845	1.08397	1.82775	2.05848	2.18733	2.04863	2.16382	1.86542	2.16261	2.79821	3.10683	3.13776	3.52397	3.3619	3.3068	3.02018	3.38695	2.93197	2.82725	2.64056	2.88236	2.60411	2.534	2.52364	1.89113	1.9349	1.39234	1.98503	1.73586	2.32288	2.67892	2.56269	2.86782	2.6303	2.55148	2.03169	1.81842	1.72186	1.2202	0.742477	0.635932	0.948304
	-0.0812262	-0.172004	0.12308	0.168458	0.388024	0.956086	1.11524	1.13872	1.35161	2.05387	2.50588	3.2005	4.34606	4.90714	5.05055	5.59901	5.51293	5.1377	4.7889	4.6033	4.24047	3.98913	3.59371	3.55353	3.88418	3.8114	3.98163	4.2693	4.01444	3.86528	3.1258	3.42337	2.64959	3.27995	3.6708	3.65101	3.5292	3.25879	3.09968	2.96779	2.88927	2.96744	3.34465	3.25203	3.2248
	-0.282749	-0.126725	0.252839	0.12027	0.0867932	0.883676	1.15875	1.90565	2.57776	2.38971	2.18884	1.94187	1.60355	1.14321	1.20332	1.23752	1.5293	1.51999	1.52	1.31658	0.688977	0.952718	0.863187	0.723436	1.23321	0.949457	1.39688	1.37626	1.65716	1.65566	1.83167	1.40146	1.18869	1.08101	0.75597	0.526037	0.503778	0.785609	1.4425	1.80968	2.08469	1.55428	1.27712	0.9274	1.04095
	-0.143001	0.0759986	0.14232	0.61653	0.842192	0.706558	1.33566	1.62555	1.67923	2.06224	1.99156	1.94934	2.15718	1.98469	2.09397	1.88496	2.00567	2.70779	3.1102	3.57925	3.9328	3.94376	3.75383	3.64806	3.97352	3.61445	3.32695	3.12378	3.31123	2.71059	2.44038	2.22106	2.06012	1.74585	1.80361	1.75389	1.84071	1.67458	1.91753	1.91518	1.84501	1.58861	1.19471	1.47595	1.43948
	0.0963185	0.168506	0	0.271337	0.496126	0.144894	0.647765	0.950032	1.12236	1.66456	2.03784	2.60886	2.65546	3.08381	3.55467	4.2371	4.43738	4.8481	4.84508	4.6673	4.35667	3.7368	3.57091	3.60066	3.83032	4.02132	4.08832	3.49222	3.39643	3.48647	3.34784	3.42858	3.28968	3.16995	2.70572	2.33535	2.35863	2.01931	2.13231	1.93273	1.74443	2.02402	1.96144	2.16779	2.44712
	0	1.09474	1.40471	1.6261	1.88553	1.99898	1.85194	2.02935	1.88646	2.11469	1.56206	1.38888	1.42665	2.03826	1.84083	2.33868	2.35231	2.08631	2.08243	1.73437	1.46171	1.77713	2.34058	2.58192	2.97867	2.67593	2.3818	2.48434	2.33789	2.26634	2.17057	2.4031	2.46603	2.44337	2.38134	2.22782	2.07609	1.8554	1.66751	1.82646	2.31109	2.2726	2.19642	2.10897	1.37534
	0.0504369	0.239131	-0.047227	0.296675	0.119171	0.348589	0.0749365	-0.232153	0.456591	1.27152	1.74837	2.20871	2.29565	1.97379	2.36164	2.06664	2.49861	2.9139	3.45029	3.32202	3.12203	2.90628	2.41019	2.38567	2.52377	2.77736	2.85823	2.733	1.68211	1.60525	0.737259	0.660159	0.715292	0.662415	0.463519	0.580845	1.32511	1.56057	2.02423	1.73269	1.59375	1.31085	1.25805	1.01675	0.70738
	0	1.17692	1.61205	2.04251	2.36421	2.74721	3.27203	3.50332	3.58707	3.6665	4.01104	4.1949	4.54713	4.48888	4.56654	4.55868	4.07496	4.20108	3.34003	3.47501	3.21894	2.64984	2.26241	2.5684	2.35632	2.14136	2.6734	2.49771	2.22221	2.6434	2.81312	2.71139	2.8418	2.96662	2.36957	2.27837	2.071	1.67651	1.8655	1.56507	1.80767	1.62072	1.54881	1.16656	0.945424
	0	0.553111	1.46664	2.29825	2.55262	3.05651	3.07406	3.16217	3.48843	4.02508	3.75565	3.43237	3.6968	4.09897	3.97781	4.39594	4.29738	3.85072	3.87398	3.50182	3.61545	3.73661	3.75765	3.16039	2.35409	1.82232	1.80887	2.42503	2.19255	2.61577	2.95756	2.54442	2.26349	2.57728	2.3369	2.30439	2.67406	2.33146	2.60966	2.41896	2.12801	1.67808	1.28719	1.96022	1.46658
	0	0.790348	1.08778	1.46581	1.58523	1.61406	1.86812	2.01268	2.44519	2.85968	2.73228	2.62561	2.38421	2.45541	2.56622	2.76048	2.95322	2.85891	2.80053	2.80904	3.11023	2.67551	2.517	2.0156	2.06215	1.95833	2.4177	2.9693	3.01959	2.79943	2.96869	2.14602	1.72193	1.85189	1.53324	1.14588	1.2049	1.34722	0.750587	0.743397	0.683473	0.804776	0.724953	0.996117	0.998348
	0.00230206	0	0.170797	0.676734	0.795426	1.45229	1.80557	2.02674	2.70135	3.26568	3.66674	4.36129	4.38037	4.85982	4.94042	4.6493	4.55077	3.73407	3.80217	3.73001	4.08556	3.7452	3.78281	3.60746	3.66658	3.08718	2.81326	2.43551	1.95989	2.35902	2.00659	2.30673	2.6003	2.53808	2.00501	2.18904	2.39192	2.81435	3.09943	3.40407	3.06617	2.61011	2.44954	2.20626	1.78341
	0.166578	0.18396	0	0.476788	1.14791	1.31502	1.35728	1.32739	1.335	1.05819	1.61711	2.14539	2.84516	3.45973	3.83882	4.20221	3.85932	3.56861	3.14638	2.69238	2.36578	2.40454	1.93558	1.90239	1.5501	1.75403	1.67133	1.85286	2.09475	2.27882	2.38807	2.3546	2.35011	1.44514	1.4896	1.59864	1.84727	2.14606	2.25708	2.4702	2.17049	2.46693	1.81425	0.87637	0.712344
	0	0.580678	0.83065	1.58324	1.78969	1.90384	2.12975	2.25211	2.63859	2.7202	2.3949	2.38914	2.38455	3.04827	3.05064	3.56571	3.40501	2.28158	2.37536	1.96839	1.65758	1.92524	1.41841	1.29525	1.11502	0.814697	1.37571	1.98511	2.42791	1.87726	1.98179	1.62784	2.21753	2.94787	2.81738	2.8143	2.42143	1.72823	1.87405	2.02693	2.34696	2.50452	2.11201	1.89646	1.80402
	-0.11143	0	0.763067	2.15146	2.72745	3.44009	3.79421	3.73014	3.71598	3.75967	3.15056	3.4665	3.41035	3.15084	3.22505	3.69289	3.67901	3.50882	3.60956	3.14259	2.47896	2.13775	1.59466	1.24741	0.598148	0.122673	0.352562	0.951376	1.20197	1.18183	1.11979	1.29216	1.09489	1.00942	1.54802	1.5734	1.54057	1.88053	2.03605	1.4275	1.74188	1.70196	1.116	1.35691	1.26094
	-0.519872	-0.0391693	0.151846	0.439235	0.448448	0.595863	1.22257	1.90077	2.28027	2.44678	2.87758	3.18862	3.47288	3.72631	2.83871	2.53154	2.24812	2.46942	2.24575	2.4046	2.29027	2.51588	2.45051	2.57416	2.70878	2.16897	2.13934	1.99593	2.38021	2.64226	2.41114	2.40432	1.52005	0.878923	1.23033	1.36101	1.60427	1.91734	2.07254	1.80827	1.61456	0.978759	0.852855	1.10419	1.29859
	0	0.866376	1.38329	1.83047	1.58497	1.76991	1.64006	1.80788	2.19933	2.12003	2.53814	3.10858	3.25123	3.42343	3.76462	3.82472	4.19488	4.12251	5.03621	5.47466	5.36814	5.19767	5.30752	4.69728	4.40146	4.68383	4.99106	5.13302	4.94871	5.04117	5.0281	4.94442	4.74766	4.72419	4.74256	4.65457	4.1842	4.12661	3.72058	3.6548	3.79065	3.97759	3.86779	4.22025	3.77218
	0.599846	0.417952	0	0.595914	0.756133	0.863013	1.69257	2.2509	2.22572	2.46464	3.4895	3.79395	4.97352	5.91494	6.37113	6.50167	6.58909	5.88382	5.63281	5.9859	5.85086	5.40736	5.55759	4.96619	4.47617	4.62557	4.12702	3.72846	3.25023	3.06139	2.50245	1.91356	1.695	1.69088	1.69484	2.53412	2.24622	2.60548	2.448	2.59398	2.8304	3.20317	3.08071	3.18485	3.14822
Frequencies	1.6	1.8	2	2.2	2.4	2.6	2.8	3	3.2	3.4	3.6	3.8	4	4.2	4.4	4.6	4.8	5	5.2	5.4	5.6	5.8	6	6.2	6.4	6.6	6.8	7	7.2	7.4	7.6	7.8	8	8.2	8.4	8.6	8.8	9	9.2	9.4	9.6	9.8	10	10.2	10.4	10.6	10.8	11	11.2
Periodic Power (FX full plot)	0.482471	0.19765	0.00489425	0	-0.0109127	0.251607	0.348911	0.641264	0.990963	1.03474	1.0435	1.13828	1.17473	1.18619	1.10318	1.18599	1.16752	1.08686	1.20203	1.16165	1.37318	1.66815	1.80524	1.94863	1.88625	2.06603	2.08274	2.12397	2.30645	2.29032	2.24462	2.15196	2.25529	2.28855	2.07324	2.02422	1.84367	1.70092	1.72937	1.47699	1.27315	1.25214	1.10282	1.13243	1.05857	0.821539	0.871309	0.866713	0.889586
2 Hz frequency resolution	-0.0606892	-0.0902245	0.186447	0.0854801	0.326133	0.538361	0.716493	0.919182	0.976729	1.02629	1.26814	1.39519	1.48112	1.48581	1.44864	1.43548	1.4001	1.57123	1.44085	1.48946	1.60354	1.29741	1.55056	1.6078	1.59148	1.73266	1.62593	1.65795	1.68975	1.40729	1.44258	1.58228	1.36031	1.1867	1.06332	0.795446	0.749072	0.845189	0.968849	1.12317	0.92148	0.951246	0.966793	0.823194	1.07142	0.876796	1.05085	0.971374	1.0208
	-0.241107	0.0305197	0.155727	0.226473	0.415912	0.53012	0.716409	0.696999	0.586834	0.543143	0.45373	0.770312	0.904496	1.27818	1.28689	1.43022	1.68784	1.96686	2.29745	2.37015	2.27237	2.29748	2.35306	2.2831	2.31558	2.2531	2.20812	2.02815	1.9214	1.86335	1.90157	1.88899	1.78568	1.6036	1.52253	1.52224	1.53139	1.52211	1.25338	1.07919	1.02648	1.11382	1.33777	1.44929	1.56853	1.44734	1.54708	1.50061	1.35078
	-0.466984	-0.314147	0.127787	0.310739	0.542864	0.687691	0.90778	1.16448	1.37964	1.60819	1.88467	2.01062	2.32898	2.53768	2.63138	2.75492	2.93326	3.14316	2.99882	3.01882	3.02563	3.05034	3.02681	2.92108	2.78459	2.73204	2.47814	2.47628	2.29422	2.08242	1.851	1.77933	1.65124	1.50028	1.42879	1.45581	1.41514	1.29777	1.24642	1.15424	1.26572	1.09178	1.09782	1.05803	1.01122	1.02463	1.12765	1.1974	1.23851
	0	0.344072	0.476202	0.713747	0.817417	1.12882	1.26442	1.19675	1.17224	1.28377	1.196	1.14269	1.02069	1.19136	1.3658	1.36547	1.47024	1.58457	1.88998	1.89297	2.14462	2.29278	2.42911	2.11258	1.94696	2.07249	2.34348	2.42497	2.5189	2.55865	2.662	2.59964	2.67906	2.51947	2.45832	2.36727	2.21564	2.21211	2.0052	1.95047	2.01562	1.89991	1.94314	2.19424	2.02882	2.00107	1.9844	2.1075	2.18443
	-0.159244	-0.0510208	0.0822567	0.155355	0.331515	0.487299	0.552733	0.856681	0.871712	0.951485	0.841253	0.814493	0.800309	1.03724	1.07499	1.01899	0.805792	0.975954	1.28509	1.54536	1.67022	1.76282	1.73804	1.70075	1.83642	1.71114	1.61365	1.60419	1.45865	1.45511	1.55586	1.59063	1.84128	1.96575	2.13462	2.1482	2.35093	2.29314	2.53557	2.62938	2.57754	2.75248	2.84743	2.72524	2.84703	2.90162	3.00636	2.98332	3.10508
	-0.573406	-0.410914	-0.175059	0	0.243556	0.617819	1.20324	1.68406	1.66532	1.72815	2.00494	2.11104	2.50079	2.65248	2.68148	2.67406	2.55228	2.35629	2.3502	2.37437	2.28229	2.39671	2.15854	2.33683	2.37048	2.2797	2.36556	2.66489	2.72553	2.80979	2.65016	2.51135	2.59676	2.44086	2.26302	2.00894	1.83462	1.53679	1.3622	1.19038	1.15346	0.955231	0.8108	0.639943	0.634107	0.702048	0.479602	0.291688	0.225874
	-0.0999228	0	0.359756	0.808873	1.23313	1.62656	2.0439	2.23921	2.3416	2.80603	2.9067	2.91855	2.94687	3.04435	2.89168	2.91546	2.64943	2.57783	2.53305	2.61343	2.68771	2.93821	3.09059	3.01541	3.07467	3.08852	3.26357	3.2067	3.27658	3.40125	3.04527	2.60003	2.60743	2.5943	2.48199	2.36837	2.12279	1.94587	1.5401	1.43794	1.41238	1.29993	1.11834	0.962341	0.763078	0.571283	0.449366	0.39544	0.418241
	-0.31686	-0.173799	0.0934905	0.161124	0.205054	0.125334	0.427848	0.52324	0.903377	1.07097	0.996602	1.18767	1.2418	1.5367	1.60444	1.65036	1.6079	1.89313	1.92528	2.09627	2.05205	2.01228	2.03972	1.92104	1.94988	1.91864	1.80119	1.50793	1.54939	1.43785	1.37069	1.26241	1.30658	1.32204	1.28861	1.28425	1.14827	1.38451	1.23666	1.12603	1.06662	1.11805	1.09971	1.17383	1.24773	1.17284	0.950989	0.812894	0.859174
	0.375373	0.304948	0.05759	0	0.167827	0.30738	0.266195	0.408575	0.592985	0.620599	0.766836	0.89616	1.24628	1.49254	1.70365	1.97019	2.11809	2.22843	2.35274	2.37836	2.32871	2.45535	2.42553	2.48479	2.24083	2.24128	2.27057	2.32757	2.39577	2.31275	2.24194	2.33426	2.36804	2.3492	2.32718	2.05868	1.74848	1.52613	1.2622	1.03848	0.847703	0.666258	0.446856	0.445055	0.461577	0.434472	0.546378	0.600246	0.629464
	-0.138733	-0.0529873	-0.146929	0	0.115551	0.534193	0.622187	0.925685	1.16211	1.3858	1.54	1.57524	1.73706	1.82213	1.92917	1.87404	1.82218	1.81776	1.8686	1.70013	1.68232	1.98112	1.80489	1.9186	1.9584	2.01471	2.01592	1.90589	1.93316	1.89625	1.96866	1.89413	2.02978	1.91345	1.85267	1.75489	1.80969	2.02861	2.04654	2.03055	1.92091	1.79416	1.69136	1.79261	1.66882	1.64125	1.32121	1.16396	1.25213
	-0.238785	0.0963229	0.23477	0.633298	0.884361	0.974722	1.15768	1.32749	1.59862	1.72404	1.60545	1.76853	1.78932	1.58568	1.52732	1.53658	1.55334	1.69142	1.64818	1.58899	1.70789	1.72396	1.94107	2.19059	2.3262	2.37687	2.4878	2.54231	2.52725	2.44791	2.26056	2.3146	2.11112	1.95617	1.89314	1.79974	1.73153	1.50901	1.42906	1.3151	1.25629	1.0245	1.01541	0.954064	0.83238	0.631191	0.541261	0.396836	0.688863
	0	0.261812	0.478523	0.923112	1.08701	1.27314	1.4176	1.60044	1.78746	1.77241	1.96967	2.27122	2.04941	1.91021	1.86156	1.89174	1.81272	1.60785	1.59755	1.863	2.00335	2.06768	2.29545	2.5558	2.75862	2.82383	2.91387	3.00937	2.99674	3.02881	2.93175	2.75234	2.60717	2.63455	2.34415	2.09187	1.85717	1.7941	1.49903	1.23434	1.09496	0.913405	0.788508	0.777816	0.793218	0.559663	0.676912	0.618124	0.464096
	0	0.431396	0.859067	1.0093	1.36275	1.50096	1.70951	1.91401	2.02664	2.21804	2.19368	2.30838	2.21102	2.23456	2.35862	2.35027	2.59878	2.66233	2.66123	2.99285	3.01921	3.17238	3.13445	3.03308	3.06418	3.1255	2.92366	2.82745	2.60894	2.47839	2.55666	2.56903	2.45104	2.24885	2.10057	1.96676	1.97777	1.84252	1.61967	1.54529	1.31202	1.23781	1.24893	1.25567	1.23899	1.12395	1.21172	1.22285	0.935002
	-0.113143	0.0622869	0.110778	0.428637	0.546779	0.578261	0.74872	0.834002	0.92047	1.07159	1.2577	1.56746	1.77447	2.00664	2.62655	2.89422	3.10644	3.30016	3.45751	3.6292	3.90994	3.74713	3.5404	3.45471	3.368	3.22516	3.23513	3.2416	3.23329	3.18143	3.16282	3.20381	3.16225	3.13948	3.0499	2.95533	2.82694	2.79131	2.68607	2.57419	2.47744	2.26529	2.09873	1.79255	1.65895	1.56042	1.57294	1.45981	1.38755
	0	0.335315	0.542268	1.02474	1.3649	1.52069	1.68111	1.62682	1.85467	2.0448	2.20374	2.32235	2.50082	2.59151	2.67326	2.58543	2.86444	3.05775	3.16553	3.04175	3.11939	3.26606	3.36175	3.42791	3.47167	3.33218	3.17782	3.07722	2.98583	2.73208	2.46019	2.27488	2.06282	2.02419	1.8808	1.85415	1.68289	1.745	1.74782	1.57656	1.60647	1.65857	1.25107	0.976355	1.33404	1.26841	1.09997	1.16378	1.24841
	-0.00594974	-0.182747	0.0493658	0	0.118602	0.0763742	0.201825	0.253481	0.117913	0.220307	0.0717854	0.0896502	0.306136	0.431931	0.553537	0.689677	1.04819	1.57951	1.78617	2.06493	2.00478	2.212	2.36971	2.55242	2.53826	2.50079	2.15581	1.98551	2.00603	1.91889	1.82275	1.6449	1.57333	1.31092	1.40967	1.2857	1.34797	1.31167	1.44513	1.44136	1.3266	1.23892	1.03242	0.932463	1.02821	0.778061	0.775021	0.489871	0.361749
	-0.142933	0.0650224	0.141367	0.398829	0.612195	0.541194	0.723488	0.843323	1.02173	1.36087	1.6654	1.85106	2.09021	2.31434	2.44229	2.57336	2.79411	2.72268	2.83215	2.81074	2.65884	2.48169	2.40484	2.17608	2.23931	2.07472	2.08871	1.9865	1.7574	1.81109	1.7325	1.66783	1.71741	1.43329	1.57926	1.48347	1.3768	1.26616	1.10691	0.89984	0.764245	0.947014	0.85939	0.953083	1.09158	1.06324	1.07167	1.08214	1.16938
	0.679753	0.164203	0.0798012	0	0.216299	0.266582	0.509893	0.979009	1.46601	1.8514	2.51759	3.0393	3.6294	3.95833	4.18681	4.48264	4.46877	4.15593	4.0966	3.82934	3.81613	3.16335	3.25809	2.95238	2.71641	2.48525	2.37217	2.48743	2.14529	2.32825	2.43267	2.33101	2.28379	2.01709	1.69902	1.54409	0.919329	0.71467	0.419684	0.615088	0.783128	0.927896	1.26348	1.68311	1.47848	1.68863	1.79732	1.84393	1.558
	-0.495958	-0.118872	0.199338	0.445567	0.807482	1.25714	1.44569	1.66931	1.89785	1.88389	2.14947	2.30018	2.51354	2.48958	2.39885	2.20178	2.21465	2.28755	2.22559	2.43906	2.58734	2.65594	2.66957	2.8005	2.82354	2.71082	2.56207	2.73768	2.76295	2.65336	2.496	2.27336	2.36912	2.26265	2.25656	2.38602	2.11915	2.00652	1.84178	1.47483	1.27608	1.34988	1.2077	1.08141	0.833477	0.942251	0.900831	0.722705	0.69385
	0.398419	-0.0397223	0.171811	0.03763	0.167001	0.250429	0.125619	0.247831	0.390317	0.619464	0.897817	1.20816	1.23877	1.57365	1.67175	2.11737	2.23609	2.1215	2.38997	2.53845	2.63184	2.61839	2.58666	2.23947	2.00335	2.16896	2.41996	2.31152	1.80586	1.62057	1.36757	1.45772	1.51216	1.81801	1.55394	1.33014	1.28144	1.35365	1.63631	1.79249	1.76215	1.77838	1.35922	1.23334	1.23883	1.26352	1.17348	0.919549	0.918895
	0	0.179102	0.452175	0.676015	0.771757	1.00956	1.12051	1.13359	1.31659	1.38256	1.52739	1.5054	1.85089	2.07589	2.24411	2.48432	2.70152	2.96689	2.98727	3.05286	3.18655	3.21286	3.15331	3.19595	3.06888	2.95988	2.82773	2.54702	2.18777	2.30221	2.08923	1.62744	1.65726	1.58585	1.30751	1.15291	1.19893	1.19415	0.950636	0.613345	0.820549	0.738746	0.703254	0.703706	0.853398	1.00154	1.10199	1.17798	1.12237
	0	0.194054	0.496127	0.904825	1.14738	1.27415	1.62043	1.96834	2.33502	2.68817	2.74896	2.86703	3.02015	3.02081	3.08801	3.14406	3.01302	2.7653	2.70989	2.61323	2.60779	2.33978	2.27009	2.23588	2.35371	2.20363	2.22354	2.14463	2.12947	2.26548	2.32623	2.40343	2.29015	2.05513	2.0988	2.08885	2.15423	1.93633	1.90506	1.79971	1.7193	1.64578	1.6958	1.54049	1.60618	1.6046	1.4588	1.16307	1.18738
	0	0.249456	0.530942	0.665916	0.812192	0.928931	0.80435	1.16761	1.27078	1.44627	1.58863	1.50615	1.24901	1.43993	1.60239	1.64299	1.78478	1.96753	2.0102	2.42998	2.47567	2.64462	2.90563	2.96115	3.11925	2.92421	2.91351	3.0462	2.74341	2.51743	2.3659	2.46256	2.37122	2.1697	2.05693	1.78353	1.7159	1.70784	1.72732	1.43177	1.3398	1.22344	1.11402	0.981219	0.909242	1.13534	0.878244	0.842751	1.03173
	0	0.43823	0.949655	1.27082	1.5891	1.82135	2.04609	2.26655	2.1597	2.17185	1.96523	1.89255	2.14175	2.196	2.12139	2.01377	2.1676	2.38982	2.76709	2.91982	3.14444	3.37876	3.31981	3.35852	3.44106	3.43076	3.31194	3.04205	2.84043	2.5851	2.28559	1.84648	1.94721	1.72669	1.53363	1.48603	1.35495	1.57991	1.55255	1.50013	1.44395	1.22689	1.08067	1.14306	0.980952	0.931295	0.887786	0.541963	0.529588
	0.505132	0.352321	0.131125	0	-0.177935	-0.217796	-0.0333863	0.146152	0.272275	0.583409	0.83136	1.46501	1.92169	2.26901	2.43912	2.52433	2.80507	2.87326	2.7341	2.74296	2.48104	2.63809	2.33529	2.06854	2.14125	1.90999	1.86309	1.92751	1.76977	1.6981	1.38765	1.22625	1.15404	1.4632	1.44571	1.0072	1.06364	1.37021	1.16877	0.875678	0.980569	0.972218	0.648921	0.812891	0.960549	0.771473	0.756436	0.564753	0.83677
	0.53558	0.101817	0.0662137	0	-0.306239	-0.445707	-0.704824	-0.68493	-0.773888	-0.880773	-1.04935	-1.11996	-1.19085	-1.06949	-0.909213	-1.07446	-1.26838	-1.13131	-1.0977	-0.946954	-0.472577	-0.162362	0.0549669	0.393104	0.743175	0.942046	1.07848	1.0804	1.17598	0.971376	0.908365	0.945168	0.685292	0.590881	0.313148	0.222395	0.258654	0.281024	0.355397	0.561869	0.651774	0.685452	0.991415	1.35003	1.82483	2.05236	2.04163	2.01776	1.83026
	-0.0179012	0.117121	0.081867	0.0163073	0.264114	0.488761	0.578033	0.667495	0.544255	0.659744	0.811067	0.733161	0.61905	0.61987	0.466493	0.411935	0.35268	0.28785	0.377929	0.202712	0.139065	0.282283	0.366671	0.565459	0.900028	1.06763	1.21715	1.27332	1.31007	1.32842	1.55654	1.60026	1.52154	1.55385	1.61341	1.78188	1.74918	1.91432	2.14135	2.19573	2.08123	2.27809	2.20462	2.42185	2.42562	2.56229	2.73862	2.89583	2.76825
	0	0.219449	0.497344	0.799536	0.91123	0.952274	0.838359	0.883126	0.723155	0.792819	0.724499	0.929458	0.732666	0.92298	1.05949	1.03332	1.24582	1.28048	1.25701	1.30872	1.23027	0.972617	0.86863	0.929711	1.20175	1.18447	1.0693	1.2378	1.29117	1.27324	1.32662	1.39488	1.43755	1.34669	1.37684	1.21392	1.31735	1.3205	1.62097	1.57739	1.77794	1.85613	2.03857	2.01173	1.98142	2.27009	2.14411	2.10061	1.87356
	0.0449619	-0.172794	0.0785475	0.171467	0.105586	-0.118672	-0.240028	-0.465334	-0.443983	-0.275016	-0.470818	-0.440511	-0.485282	-0.583857	-0.474561	-0.311775	-0.0570589	-0.0576406	-0.0344329	0.0231592	-0.0611773	-0.108378	0.238131	0.574626	0.592398	0.799372	0.892343	1.14277	1.30378	1.17307	1.10604	1.10063	0.913753	0.94838	0.872539	0.78757	0.895228	0.974823	1.05549	1.2313	1.29989	1.4149	1.55839	1.53906	1.44968	1.34814	1.33175	1.26361	1.30242
	-0.515243	-0.387695	-0.259931	0	0.201173	0.462611	0.422478	0.450106	0.314864	0.266592	0.295084	0.132705	-0.0837906	0.0449907	0.123035	0.111036	0.0101953	0.18567	0.247283	0.564239	0.761899	0.911583	1.02402	0.898792	0.995319	0.938385	1.007	1.0872	0.991389	0.662257	0.749724	0.864915	0.92858	1.01831	1.10109	1.17234	1.24728	1.27467	1.23225	1.47733	1.6093	1.69269	1.77389	1.71042	1.62713	1.74245	1.6611	1.70128	1.33762
	0	0.207073	0.464442	0.686533	0.927057	1.02482	1.37454	1.51997	1.52213	1.55583	1.70925	1.69381	1.74642	1.60437	1.70588	1.54549	1.43945	1.50387	1.57733	1.5873	1.66981	1.52289	1.48107	1.57283	1.32069	1.41096	1.42742	1.42982	1.45032	1.1799	1.25411	1.2827	1.19091	1.04864	0.873996	0.632706	0.397833	0.334271	0.406769	0.643644	0.710425	0.793651	0.841518	0.861284	0.836275	0.769429	0.670829	0.816091	0.627245
	0.728595	0.285065	0.0830699	0	-0.0207066	0.241939	-0.00669831	-0.314053	-0.212571	-0.233101	-0.181169	-0.281619	0.0606373	0.234667	0.566401	0.672624	1.12307	0.918333	0.853926	0.801688	1.03932	1.09888	0.962971	1.10859	1.10118	1.40792	1.32205	1.47648	1.54562	1.7745	1.92938	1.90514	1.72435	1.69734	1.5217	1.47705	1.46219	1.50881	1.40553	1.3767	1.20003	1.22049	1.02406	1.05805	0.611905	0.554848	0.498812	0.390449	0.308115
	-0.239158	0.0712616	0.226665	0.614175	0.712816	0.943189	1.22742	1.10753	1.29848	1.49659	1.74786	1.87207	2.08423	2.2129	2.22479	2.07245	2.38526	2.33633	2.36246	2.31008	2.25777	2.1311	2.18831	1.93013	2.11599	2.14507	2.11418	2.14169	2.29468	2.29979	2.22332	2.09126	2.35806	2.42978	2.40918	2.46898	2.52267	2.39284	2.36656	2.37479	2.33857	2.36989	2.12667	2.1215	1.91101	1.90523	1.76596	1.77703	1.71755
	-0.0488262	0.138444	-0.0291964	0.0449026	0.141461	0.207469	0.500083	0.880172	1.04223	1.28579	1.51644	1.61321	1.89589	2.01095	2.31296	2.36684	2.45469	2.42184	2.36838	2.25639	2.16323	1.89242	1.74405	1.6068	1.33582	1.27911	1.15051	1.02707	1.03954	0.812699	0.802848	0.699363	0.723174	0.819026	0.909431	0.841382	0.964	0.984926	1.06898	1.08334	0.85149	0.702358	0.862613	1.05085	1.03754	0.681672	0.69986	0.871487	0.791867
	-0.0234716	0.0609571	0.13993	0.0221761	0.167882	0.214811	0.232779	0.0570783	-0.0538992	-0.115265	-0.000208515	-0.101764	-0.235782	-0.361181	-0.490492	-0.558266	-0.483576	-0.394927	-0.351644	-0.238027	-0.193781	0.0777287	0.21867	0.358911	0.51378	0.682617	0.877301	1.03862	0.968703	1.20678	1.38388	1.42902	1.69527	1.71257	1.63987	1.49977	1.32717	1.29073	1.41794	1.38192	1.27327	1.15472	1.0885	1.37212	1.65732	1.83927	1.88131	2.06821	1.85616
	-0.154789	-0.10034	0	0.196864	0.552098	0.853213	1.1123	1.10378	0.99535	1.0878	0.882216	0.712109	0.501057	0.39644	0.16414	-0.210223	-0.527326	-0.527654	-0.576486	-0.658648	-0.305609	-0.431334	-0.201028	-0.154751	-0.39339	-0.166527	0.10618	0.249771	0.241108	0.10745	-0.0571554	-0.0524653	0.019172	0.140421	0.153734	0.230473	0.0361697	0.298446	0.309435	0.388206	0.650012	0.849093	0.828024	0.937109	1.2121	1.41564	1.47513	1.34552	1.54015
	0.0724245	0.0675825	0.0611564	0	-0.254297	-0.422231	-0.0490663	-0.00976304	0.179991	0.378688	0.551854	0.638924	0.666382	0.758	0.711287	0.876408	0.940252	0.992447	1.13212	1.17107	1.06991	1.06168	1.07935	1.0119	1.195	1.027	1.18695	1.14594	1.1755	0.952481	0.959628	0.980151	1.00204	1.01332	0.900175	1.04479	1.06334	1.11944	1.27751	1.36835	1.46205	1.5725	1.35513	1.37831	1.20889	0.956537	1.10261	0.745595	0.600983
	0.0825078	0	0.263343	0.56314	0.920761	1.18249	1.37582	1.89615	2.18	2.37687	2.45422	2.56429	2.48673	2.37599	2.27134	2.18429	1.97416	1.67358	1.59116	1.48604	1.27215	1.28309	1.43877	1.42986	1.4188	1.45465	1.6449	1.75667	1.79928	1.94243	2.09757	1.84227	1.8214	1.8472	1.8556	1.69601	1.6992	1.43106	1.25681	1.07721	1.21602	1.14982	1.13829	1.13204	1.32606	1.27989	1.49226	1.44819	1.56403
	0.0197317	0.230747	0.0583468	-0.0174928	-0.0674003	-0.319053	-0.343815	-0.229109	-0.000700864	0.147072	0.328741	0.61692	1.05931	1.15301	1.6047	1.88627	2.05053	2.187	2.2373	2.53348	2.82378	2.75492	2.73796	2.6765	2.64159	2.60029	2.62162	2.54929	2.3411	1.99024	1.96105	1.87413	1.73233	1.73461	1.86453	1.71863	1.67858	1.69749	1.68603	1.74078	1.75978	1.62449	1.39119	1.44408	1.58856	1.59351	1.46782	1.59298	1.27834
	-0.19466	-0.037746	-0.105434	0	7.28466e-06	-0.146617	-0.339593	-0.171143	-0.233051	-0.261047	-0.22704	-0.300388	-0.462323	-0.392217	-0.161553	0.00443609	0.159068	0.406304	0.442268	0.425391	0.586927	0.925874	0.874906	0.942811	1.19954	1.10351	1.12893	1.23674	1.36641	1.21299	1.2622	1.30397	1.34689	1.1835	1.24026	1.26489	1.21402	0.958547	0.878239	0.862161	0.801546	0.846607	0.953443	0.989754	0.867379	0.930478	0.85261	0.839469	0.865872
	0.00434712	-0.148591	0.0508549	0	0.204951	0.230126	0.382958	0.553818	0.789123	1.89901	2.81052	3.15259	3.50179	3.9027	4.4263	4.75416	5.08976	5.34008	5.21119	5.0757	4.89726	4.80014	4.61194	4.50132	4.41471	3.99437	3.59911	3.28217	2.85136	2.76388	2.51083	2.29668	2.33813	2.20748	2.06479	2.14046	2.24175	2.25266	2.17358	1.90959	1.86111	1.46276	1.25668	1.26836	1.1467	1.14806	0.820008	0.72851	0.740529
	0	0.0961095	0.311482	0.48805	0.8729	1.105	1.19358	1.40384	1.71384	1.74906	1.90198	2.00322	2.04709	2.01146	1.92591	1.99466	2.1433	2.16211	2.03126	1.85752	1.67083	1.77317	1.7383	1.79508	1.74584	1.76606	1.82674	1.7394	2.02561	2.04713	2.19855	1.96069	2.00503	1.9109	1.88175	1.84522	1.87533	1.72452	1.68943	1.50577	1.27741	1.324	1.4285	1.15266	1.08686	0.933601	0.925229	0.922338	0.925384
	0.201955	0.126929	0.0375005	0	0.0634418	0.359347	0.42367	0.393794	0.531172	0.800424	0.954496	0.863627	0.937101	0.835994	0.722142	0.636416	0.828197	0.767843	0.712795	0.842407	0.856158	0.739248	0.671219	0.690806	0.729194	0.655979	0.416336	0.547008	0.460315	0.401343	0.364129	0.615648	0.688708	0.638654	0.67005	0.949167	1.12993	0.882066	1.02607	1.22659	1.14965	1.17887	1.29579	1.29703	1.26047	1.54088	1.4541	1.5178	1.28949
	0.371272	0.14522	0.22949	0	0.314828	0.327778	0.327213	0.547089	0.66034	0.746823	0.817556	1.0115	1.14919	0.936207	0.827047	0.817443	0.733916	0.614345	0.700021	0.680365	0.805824	0.910179	1.16497	0.975356	0.781256	0.864343	0.88872	0.905262	0.940501	1.00993	0.886136	1.01736	1.09997	1.29514	1.30588	1.45379	1.45221	1.57	1.7135	1.57062	1.58718	1.53675	1.40676	1.64268	1.69437	1.74483	1.76321	1.94647	1.98049
	-0.199742	0.013329	0.080746	0.181915	0.402502	0.494223	0.800535	0.87688	0.796123	0.680192	0.659756	0.653329	0.708819	0.594447	0.782073	0.571137	0.635029	1.18745	1.32231	1.50182	1.7325	1.72406	1.7979	1.78979	1.96217	1.87335	1.87339	1.82298	1.94435	1.852	1.61956	1.49871	1.57605	1.61583	1.33344	1.31609	1.13656	0.938216	0.701938	0.706129	0.747997	0.723477	0.558421	0.566749	0.657218	0.868764	0.883701	0.893892	1.13651
	-0.443923	-0.254573	-0.033522	0	0.112545	0.377265	0.697647	0.801196	0.840432	0.608702	0.796975	0.83892	0.872473	1.19507	1.28497	1.4502	1.47623	1.62293	1.95267	2.11207	2.17043	2.25315	2.23356	1.91227	1.96493	1.91764	1.90217	1.44861	1.49293	1.5979	1.7265	1.68073	1.77776	1.63096	1.5014	1.25198	1.13942	1.08	1.00744	0.903105	0.758026	0.570919	0.516557	0.464857	0.475823	0.45098	0.492129	0.360438	0.431638
	-0.00146659	-0.0682527	0.109436	0.0667656	0.144632	0.363353	0.581679	0.682081	0.742275	1.24101	1.39582	1.46704	1.59906	1.68071	1.6717	1.76622	1.83831	1.73756	1.67912	1.54539	1.70098	1.6057	1.76995	1.73135	1.93087	2.06571	1.957	2.22221	2.32296	2.33584	2.32687	2.25706	2.27202	2.08702	2.05243	1.88878	1.80375	1.70656	1.66307	1.67103	1.97037	2.00779	2.1089	2.40637	2.7279	2.87353	2.81633	2.98889	2.96812
	-0.198192	-0.035219	0	0.246661	0.37102	0.285492	0.481477	0.421456	0.624891	0.881178	1.12012	1.45251	1.61361	1.8269	2.13371	2.44399	2.54681	2.79184	3.10203	3.18077	3.00394	3.10135	3.22647	3.27765	3.26471	3.29493	3.42157	3.30161	3.35255	3.2949	3.2442	2.90977	2.83529	2.58683	2.62308	2.64901	2.18607	1.96427	1.47203	1.45341	1.56699	1.58302	1.53188	1.63549	1.09916	1.09886	1.14025	0.895258	0.856875
	-0.534441	-0.0509058	0.352825	0.531338	0.981194	1.32545	1.67686	1.82615	2.20186	2.3605	2.38979	2.33997	2.31063	2.49584	2.59106	2.54096	2.71969	2.77953	3.01857	3.03535	3.24798	3.18756	3.31785	3.10271	3.11772	3.14317	3.14435	3.11246	3.13644	3.01358	2.93731	2.92213	2.82363	2.945	3.0242	2.92956	2.91204	2.85115	2.81388	2.8401	2.82993	2.94766	2.93431	2.8031	2.75622	2.91847	2.86543	2.8824	2.77163
	0.188017	-0.0640605	0	0.15201	0.510268	0.707513	0.548059	0.560697	0.614052	0.859185	0.980099	1.1302	1.16042	0.970047	0.836468	0.714635	0.823358	0.561606	0.418267	0.122296	0.276817	0.0320436	0.183218	0.217864	0.284899	0.30556	0.247143	0.0455926	0.0904834	0.0526369	0.279088	0.589221	0.843967	0.9198	0.953372	0.903532	0.994889	1.26089	1.45492	1.38938	1.42631	1.34662	1.42204	1.52884	1.56613	1.65107	1.54494	1.02931	0.838175
	-0.10185	0.138238	0.0998926	0.207858	0.196597	0.218782	0.399122	0.462193	0.560457	0.538856	0.549032	0.987857	1.46075	1.62355	1.85639	1.91999	2.43525	2.44279	2.60684	2.82447	2.72202	2.50484	2.4463	2.32409	2.36026	2.22894	2.02284	2.02425	1.92996	1.72749	1.73443	1.66032	1.66369	1.7158	1.63219	1.66879	1.75043	1.63156	1.70066	1.56731	1.62508	1.68119	1.66797	1.92535	1.91597	1.90257	1.78076	1.99503	1.75048
	-0.103536	0.0899913	0.210499	0.0990507	0.00879353	-0.0861728	-0.0507369	-0.149731	-0.0802305	-0.137353	-0.121926	0.116717	0.114115	0.143574	0.243684	0.313623	0.510088	0.673575	0.644036	0.830223	0.822871	0.852636	0.940171	0.875323	0.901561	0.687812	0.598341	0.87864	0.880697	0.720336	0.8943	0.870081	0.872949	0.83174	1.00243	1.03061	0.840742	0.834758	1.14534	1.24203	1.24751	1.36621	1.51785	1.51109	1.57564	1.75912	1.8976	1.77511	1.48319
	0.331789	0.324162	0.102745	0	0.0705706	-0.232844	-0.0481694	0.18638	0.222784	0.394994	0.760177	1.19663	1.90181	2.38809	2.56513	2.64101	2.84531	2.819	2.83446	2.78007	2.46688	2.0741	1.50736	1.50704	1.5219	1.46552	1.37895	1.48286	1.46698	1.40924	1.62906	1.69538	1.64503	1.62795	1.63726	1.54985	1.41949	1.47687	1.50317	1.32764	1.31234	1.06784	1.12212	1.1492	1.2059	1.27219	1.18607	1.12738	0.947535
	0.209405	0.210395	-0.102376	0	0.243106	0.395884	0.734429	0.972963	1.32355	1.50549	1.51465	1.73291	1.75748	1.6673	1.74364	1.71555	1.66246	1.44128	1.35155	1.36531	1.45114	1.5309	1.52957	1.55731	1.64854	1.7036	1.6042	1.596	1.69444	1.6309	1.8009	1.81384	2.04986	2.08393	2.20867	2.32948	2.4419	2.53628	2.70415	2.87665	2.76715	2.59345	2.91803	2.80194	2.74832	2.54189	2.37238	2.2216	2.04613
	-0.304748	-0.167491	0.0603764	0.161979	0.14875	0.412073	0.625932	0.701861	0.624734	0.932353	1.10235	1.3418	1.3829	1.33788	1.17466	1.47353	1.76393	1.84873	2.02282	2.06692	1.98323	2.08981	2.25617	2.21514	2.3515	2.14087	2.11598	2.11693	2.17578	2.01899	2.09776	2.30611	2.25069	2.15019	1.99687	2.05888	1.84846	1.6081	1.40583	1.08276	0.693769	0.724698	0.921387	0.827446	1.04715	1.1789	1.11921	1.6099	1.93676
	-0.173304	-0.118645	-0.109882	0	0.219361	0.801427	1.34404	1.65806	1.9205	2.21242	2.36071	2.56377	2.82107	2.75045	2.98509	2.78677	2.75943	2.86888	2.73689	2.87207	2.92451	3.11047	3.23939	3.36509	3.12528	3.09574	2.98177	3.05767	3.144	2.94516	2.80141	2.66461	2.69531	2.69164	2.7837	2.77697	2.83932	2.83528	3.14684	3.145	2.97132	2.96991	3.12473	3.09827	3.15817	3.06282	2.93887	2.96461	2.83312
	0.832803	0.0405718	-0.159525	0	0.135879	0.300558	0.36691	0.755521	0.960589	1.11048	1.17087	1.08754	0.563839	0.394787	0.329854	0.549382	0.440535	-0.126833	-0.313389	0.107466	0.301387	0.460389	0.683557	0.91073	1.04807	1.23083	1.40744	1.57734	1.40478	1.47509	1.77158	1.62599	1.50558	1.40152	1.24914	1.31921	0.968115	1.12428	0.95169	0.649939	0.493662	0.475161	0.584071	0.63887	0.636069	0.408472	0.449126	0.565389	0.683381
	0	0.425197	0.846347	1.35229	1.67853	1.97592	2.20291	2.51767	2.7538	2.9703	2.80135	2.83737	3.1061	2.88305	2.87223	2.99532	2.81979	2.83095	2.76809	2.60359	2.42483	2.33396	2.36876	2.31541	2.17856	2.08109	1.82206	1.76772	1.72853	1.49755	1.46656	1.17778	0.949035	0.954521	0.803707	0.798206	0.788185	0.761893	0.957188	0.800782	0.791176	0.958117	0.973264	1.03114	1.15491	0.98959	0.912355	0.745897	0.862258
	-0.0269106	0	0.18282	0.404957	0.789775	1.02695	1.27428	1.73086	1.91705	1.95363	2.10504	2.37822	2.47347	2.38478	2.15756	2.14154	2.02201	1.80526	1.86671	1.81829	1.84284	1.50509	1.5209	1.67793	1.88993	1.93837	1.90908	1.94295	2.11627	2.02855	2.19534	2.43789	2.29248	2.30428	2.20961	2.17921	2.23392	2.31349	2.01986	1.68477	1.58396	1.46133	1.39061	1.73931	1.78845	1.73862	1.72222	1.68215	1.87528
	0	0.0995751	0.255822	0.689188	0.580964	1.18667	1.55373	1.96962	2.09406	2.44402	2.51999	2.77578	2.89398	3.04413	2.90717	2.84781	2.83421	2.79619	2.78651	2.64544	2.5012	2.74162	2.70918	2.72904	2.52731	2.44111	2.38725	2.33496	2.28458	2.34115	2.10383	2.01972	1.97516	2.12889	1.99677	2.09359	1.93769	1.84063	1.76306	1.67352	1.48676	1.46711	1.32483	1.12442	1.26132	1.15675	1.16263	1.14216	1.07523
	-0.0577187	0.0781076	0.0570004	0.636067	1.07046	1.27225	1.63774	2.05121	2.32134	2.42506	2.52412	2.56747	2.75187	2.44068	2.21854	2.01664	1.92546	1.73949	1.70994	1.5107	1.57067	1.54738	1.29498	1.36856	1.52078	1.60367	1.62262	1.47091	1.53568	1.74554	1.62874	1.44091	1.3258	1.3426	1.21674	1.17954	1.14507	1.40017	1.63649	1.50745	1.53205	1.68496	1.77061	1.75677	1.74452	1.76619	1.64433	1.53301	1.52029
	2.32332	1.19188	0.522132	0	-0.156908	-0.0944551	0.162656	0.513936	0.983778	1.27708	1.53624	1.96611	1.93848	1.99623	1.90671	1.79378	1.72042	1.45293	1.04729	0.657738	0.270238	-0.194505	-0.497701	-0.539432	-0.567253	-0.490437	-0.125772	-0.0359647	0.145166	0.0975719	0.106001	0.311699	0.318382	0.479338	0.597687	0.438537	0.330142	0.545506	0.790432	0.692571	0.785484	0.918478	0.703898	0.652183	0.588992	0.643402	0.380346	0.361529	0.288692
	0.17569	0	0.344898	0.849662	0.887369	1.21787	1.69417	2.02959	2.02049	2.21282	2.16529	2.19648	1.89891	1.8388	1.76274	1.6174	1.16934	0.945384	0.99623	1.02674	1.23999	1.25332	1.3551	1.65605	2.06083	2.23436	2.24929	2.50213	2.55028	2.43078	2.33881	2.3701	2.33529	2.1446	1.9927	1.92509	1.72745	1.48204	1.32002	1.38394	1.2153	1.16847	1.22231	1.22981	1.11475	1.18188	1.41274	1.63947	1.86831
	-0.0521908	0	0.286316	0.604515	0.926711	1.18269	1.42826	1.79701	1.88413	1.87399	1.85696	1.84016	1.63574	1.69728	1.54171	1.26612	1.33002	1.11855	1.08704	1.10838	1.10605	1.27518	1.24494	1.4247	1.61914	1.67265	1.67461	1.71502	1.86766	2.10609	2.06167	1.94116	2.17369	2.30071	2.3725	2.27095	1.92464	1.68997	1.62224	1.80504	1.95764	1.80168	1.60576	1.40471	1.53508	1.72496	1.74094	1.63261	1.33697
	0.108698	0	0.239724	0.612876	0.996681	1.58003	2.16306	2.52023	2.6608	2.9924	2.9562	2.88827	2.85539	2.61042	2.60926	2.29835	1.79822	1.59299	1.28469	1.27404	1.5455	1.42913	1.36363	1.49722	1.6077	1.99859	1.92523	2.27563	2.27885	2.2305	2.54681	2.50826	2.55758	2.39684	2.35327	2.27304	2.25665	2.00718	1.85066	1.86566	1.86581	1.91943	1.84045	1.87329	1.73511	1.7407	1.76492	1.68646	1.59548
	-0.571906	-0.453176	0.125465	0.432385	0.743816	1.10063	1.45823	1.87631	2.32051	2.8346	2.90806	3.05112	3.3725	3.44844	3.52094	3.5873	3.47768	3.45242	3.25404	3.36368	3.49221	3.64022	3.62983	3.70928	3.72212	3.87468	3.80257	3.59429	3.37639	3.22613	3.15322	3.05447	2.9678	2.82529	2.78327	2.63196	2.62816	2.5651	2.57938	2.38838	2.32263	2.22185	2.16485	1.81646	1.99294	1.77329	1.72197	1.90045	1.85912
Periodic Power (WT full plot)	-0.199113	-0.131577	-0.100178	0	0.765097	1.14104	1.55442	2.03921	2.25286	2.42384	2.61844	2.82978	2.88865	2.71672	2.43773	2.11314	2.03991	1.83664	1.84638	1.8464	1.59994	1.84139	1.51656	1.54674	1.743	2.01075	2.40651	2.587	2.93359	3.17422	3.2513	3.30663	3.41082	3.48317	3.36204	3.15207	2.98642	2.80607	2.50138	2.22032	2.154	2.01029	1.774	1.34304	1.27729	1.22944	1.21771	1.01425	0.91736
2 Hz frequency resolution	-0.194621	0.131717	0.190184	0.550951	0.799024	1.16303	1.65321	1.9948	2.25973	2.78737	3.02191	3.50344	3.99191	4.40978	4.53634	4.58877	4.7279	4.73741	4.66388	4.40361	4.30375	3.86813	3.66462	3.3088	3.00688	2.52676	2.20312	1.8777	1.85228	1.64846	1.48738	1.30745	1.27751	1.315	1.50232	1.43499	1.10308	1.18298	1.05651	1.13985	0.912269	0.851596	0.735019	0.708748	0.42556	0.562998	0.417766	0.481101	0.517634
	-0.310426	-0.0651062	0.198919	0.302126	0.418691	1.02473	1.46618	1.76651	2.15758	2.72631	3.03828	3.46526	3.85146	4.23162	4.42494	4.25396	4.40533	4.28369	4.165	4.10698	4.04721	3.87206	3.51633	3.40877	3.19978	3.18337	3.08772	2.9435	2.68513	2.41637	2.05693	2.13837	1.78548	1.53687	1.48806	1.52361	1.53034	1.51449	1.29605	1.36177	1.12308	0.954017	1.09442	0.968486	0.837217	0.915541	0.946892	0.889693	0.732877
	0	0.367271	0.987887	1.42061	1.88366	2.1377	2.56228	2.71809	2.98193	3.03225	2.99064	2.99254	2.76565	3.01432	2.86575	3.03015	3.10175	2.83272	2.65865	2.70769	2.83425	2.84484	2.79409	2.72019	2.39002	2.5464	2.44302	2.71202	2.61485	2.64703	2.79306	2.7009	2.8435	2.88229	2.64069	2.5738	2.38914	2.18897	1.90471	1.71517	1.83208	1.51051	1.34635	1.34081	1.38875	1.30106	1.09102	0.99563	1.01251
	-0.0922121	0.0127415	0.182139	-0.0119909	0.0306659	0.154858	0.0690431	0.112556	0.345878	0.677416	1.12437	1.53059	2.18814	2.79466	3.43909	3.82051	4.18206	4.29178	4.3246	4.39957	4.42436	4.40905	3.99572	3.54037	2.96325	2.75847	2.58587	2.55461	2.54711	2.2736	1.98583	2.0836	1.76624	1.59144	1.49318	1.17925	0.994962	1.09145	1.1502	1.14457	0.971002	0.962167	0.910847	1.12906	1.08035	1.10367	0.985213	1.05539	0.963348
	-0.021941	0	0.336918	0.565709	1.04219	1.57576	1.74836	2.146	2.36198	2.72987	3.12364	3.07551	3.53274	3.56293	3.8132	4.25724	4.47173	4.68488	4.87241	4.89889	5.07433	5.20598	5.24706	4.99687	4.97157	4.86081	4.84761	4.59313	4.4808	4.28337	4.03586	3.95685	3.78295	3.67094	3.46388	3.31468	3.14266	3.16933	3.24996	3.1953	2.83041	2.81142	2.66529	2.59235	2.46181	2.25583	1.98639	1.97441	1.7691
	0.102032	-0.179714	0.101088	0.169844	0.550795	0.809423	1.1689	1.59436	1.81862	2.23006	2.80015	3.21101	3.52649	3.62848	3.92748	3.95332	4.0772	4.24658	4.29333	4.11768	3.94003	3.68779	3.55664	3.33832	3.38557	3.26333	2.99202	2.94949	2.72601	2.42362	2.4113	2.48395	2.40663	2.11885	1.84996	1.9266	1.93034	1.92119	1.57607	1.66044	1.62566	1.58607	1.83759	1.74909	1.5716	1.70828	1.67368	1.65355	1.42679
	0.0334867	0	0.382726	0.601599	1.06334	1.16082	1.40203	1.74468	2.02703	2.28298	2.61028	2.67912	2.73515	2.80082	2.88799	3.06795	2.85049	3.0886	3.13309	3.18781	3.12818	3.22474	3.39926	3.44374	3.41628	3.49452	3.48839	3.35214	3.04947	2.97949	2.98598	2.77818	2.57179	2.41862	2.24555	2.18416	2.1502	1.96174	1.93725	1.54326	1.45228	1.3599	1.37199	0.922501	0.886925	0.555784	0.571457	0.601589	0.6964
	-0.183712	-0.213658	-0.0655902	0	0.369199	0.558502	0.611444	0.833729	0.938614	1.1413	1.33955	1.80738	1.88352	2.07942	2.144	2.1758	2.50582	2.44398	2.40488	2.24205	1.95984	1.86595	1.80513	1.60028	1.41297	1.44086	1.23545	1.43039	1.50258	1.45266	1.85544	1.83275	1.8672	1.86877	1.82655	1.92725	1.71022	1.75846	1.84386	1.35809	1.12467	0.815825	0.72081	0.679463	0.636678	0.495693	0.541094	0.357817	0.260378
	-0.204712	0.0815408	0.0423297	0.187574	0.414334	0.779689	0.816802	1.02142	1.43522	1.666	2.38075	3.0759	3.87948	4.53128	5.02198	5.37225	5.67592	5.73434	5.71474	5.53747	5.42868	5.01585	4.21074	3.78643	3.27385	2.98983	2.77917	2.87079	2.79181	2.73666	2.51412	2.25531	2.18373	2.14879	1.81056	1.6431	1.33061	1.08224	0.786253	0.867785	0.78281	0.601318	0.592578	0.492649	0.467064	0.407329	0.422882	0.41384	0.508053
	-0.305875	-0.092227	-0.163569	0	0.0835945	0.14217	0.227731	0.0582656	0.199538	0.131295	0.236531	0.626535	0.890546	1.20625	1.36251	1.70191	1.96551	2.11803	2.27992	2.43725	2.61674	2.48473	2.4101	2.28749	2.29711	2.21718	2.14659	2.20949	2.25912	2.23429	2.21415	2.14391	2.11774	2.16128	1.84128	1.66788	1.47524	1.30825	1.37756	1.26589	0.975001	1.05729	1.06816	1.0673	1.13356	0.869788	0.77372	0.501866	0.511088
	0	0.354818	0.554327	0.84669	1.06918	1.17921	1.22939	1.31426	1.63378	1.88424	1.99861	2.34001	2.45012	2.64934	2.99039	3.09284	3.26938	3.34014	3.25022	3.42024	3.51748	3.4337	3.45571	3.40147	3.47992	3.59906	3.51065	3.50371	3.37652	3.18576	3.2386	3.06231	3.01728	2.70526	2.35492	2.14201	2.06138	1.87157	1.73147	1.57714	1.36201	1.0818	1.06154	1.06027	0.817322	0.899127	0.846488	0.934446	1.02887
	0	0.2116	0.605392	0.987648	1.21948	1.48886	1.85654	2.08049	2.31369	2.4732	2.6867	3.20524	3.29919	3.52494	3.56313	3.77808	3.95171	4.19	4.27057	4.23445	3.91248	3.50866	3.42989	3.40033	3.37986	2.99048	2.70173	2.86266	3.02466	2.99124	2.93853	2.65085	2.63936	2.47716	2.43258	2.34224	2.18022	1.86149	1.5767	1.73109	1.69429	1.4332	1.37148	1.30258	1.27801	1.20187	0.904079	0.823113	0.777571
	0.110959	0	0.148441	0.341046	0.442208	0.438403	0.63854	0.696393	0.935117	1.05082	1.05545	1.4051	1.79322	2.04704	2.2401	2.26874	2.43996	2.57163	2.58179	2.65209	2.76101	2.82108	2.59856	2.80414	3.15218	3.44284	3.54866	3.50038	3.67539	3.67597	3.68353	3.72245	3.83724	3.43951	3.33353	3.03411	3.01094	2.82652	2.84642	2.81008	2.50896	2.20414	2.1063	2.02986	1.89029	1.51233	1.38724	1.27657	1.01206
	-0.105961	0	0.184152	0.600592	0.774962	0.840788	1.05265	1.1875	1.52895	1.82519	2.19679	2.42981	2.61073	2.84365	3.03959	3.22655	3.40819	3.44056	3.5345	3.62396	3.55031	3.55448	3.54958	3.41851	3.36463	3.4287	3.3546	3.08928	2.93986	2.91419	2.73435	2.34586	1.9873	1.7425	1.60728	1.49104	1.39437	1.33494	1.22593	1.19832	1.2146	1.1238	1.03201	1.22088	1.21099	1.41553	1.32444	1.23734	1.08491
	-0.0818886	-0.13902	0	0.301421	0.290607	0.437332	0.888346	1.05301	1.18289	1.55859	1.91785	2.21689	2.50606	2.57645	2.96924	3.19936	3.28	3.47121	3.5027	3.4701	3.41779	3.31654	3.18778	3.04644	2.8777	2.83533	2.83733	2.78893	2.78185	2.93497	2.68627	2.73118	2.89924	2.74499	2.51658	2.3595	2.27765	2.25001	1.83176	1.5858	1.28949	1.27692	1.11499	0.791968	0.778796	0.652313	0.286166	0.570246	0.627784
	0	0.279522	0.54344	0.705847	1.0966	1.33016	1.64141	1.92487	1.95845	2.18531	2.43804	2.54303	2.77623	2.8796	2.87309	2.91055	3.03737	3.10293	3.1717	3.19922	3.18329	3.03339	3.07519	2.92122	2.67608	2.50832	2.26483	2.13407	1.98191	1.72647	1.63398	1.6343	1.73832	1.74179	1.51774	1.46481	1.51012	1.56588	1.67432	1.67531	1.66795	1.49333	1.44083	1.51223	1.57058	1.58415	1.38494	1.4545	1.37799
	-0.171486	0.0327317	0.191957	0.155038	0.383902	0.281472	0.514157	0.857261	1.27566	1.62515	1.79039	2.17024	2.52385	2.96713	3.31155	3.57423	3.70644	3.83361	4.14144	4.31671	4.31557	4.25186	4.29732	4.05928	3.93258	3.74781	3.43108	3.03885	2.76999	2.71218	2.46233	2.22729	2.32325	2.3538	2.57603	2.39994	2.44554	2.40318	2.46808	2.37054	2.14657	1.59102	1.3515	1.32192	0.753249	0.81362	1.00267	0.996696	0.887446
	-0.235504	-0.153492	0.106919	0.14704	0.228227	0.342483	0.401441	0.354825	0.31004	0.359916	0.359602	0.379707	0.42895	0.685346	0.522514	0.585578	0.724862	0.73644	0.833475	0.900072	0.997081	1.3	1.61182	1.99271	2.09221	2.27739	2.40104	2.47311	2.61893	2.53887	2.43808	2.38704	2.08023	1.92888	1.87979	1.68392	1.77151	1.52498	1.51573	1.50142	1.35987	1.21939	1.28185	1.15011	0.969716	0.520064	0.740276	0.576568	0.642281
	-0.260799	0.126161	0.353287	0.241267	0.290208	0.585689	0.694519	0.687393	0.772506	0.88333	1.0896	1.12697	0.992696	1.07543	0.952918	1.06964	1.27585	1.58507	1.73365	1.70142	1.73546	1.93355	1.99155	2.14608	2.25995	2.06207	1.97219	1.98416	2.09855	1.99082	1.70715	1.52424	1.6237	1.87868	1.87512	2.0898	1.8805	1.90922	1.69565	1.71688	1.77357	1.60168	1.28165	1.18487	1.12832	0.952654	0.939654	0.839703	0.415916
	-0.200769	-0.0471625	-0.0335935	0	-0.121583	0.0515912	0.178454	0.579481	1.30984	1.49291	1.79517	1.87362	2.21866	2.39628	2.73082	2.82448	2.89204	2.84036	2.68996	2.50877	2.54563	2.3858	2.41001	2.38	2.37671	2.41621	2.42141	2.37909	2.39404	2.31725	2.35112	2.19412	2.30852	2.05649	1.84404	1.89325	2.12969	1.96756	1.79337	1.74498	1.51416	1.56749	1.44658	1.49824	1.41623	1.2068	1.30072	1.45138	1.53141
	-0.290395	-0.194761	-0.14624	0	0.1756	0.226904	0.377084	0.600407	0.999856	1.28011	1.62308	1.98498	2.52611	2.97121	3.4232	3.73163	4.08192	4.12201	4.43271	4.53861	4.56063	4.52699	4.44472	4.4166	4.26942	4.09037	3.96866	3.68007	3.49718	3.34814	2.91771	2.6485	2.39002	1.88603	1.47021	1.29831	0.933865	0.881335	0.900443	1.02483	1.19429	1.36335	1.24679	1.18509	1.35797	1.46659	1.33642	1.15611	0.871466
	0	0.25405	0.544764	0.806806	1.03997	1.34118	1.53886	1.88482	2.08138	2.43326	2.66179	2.96326	3.39286	3.68002	3.86408	4.15323	4.15275	4.26357	4.28177	4.35047	4.33486	4.19211	4.10505	3.85988	3.85346	3.92251	3.99183	3.87846	3.82662	3.72503	3.83604	3.68851	3.53036	3.18066	2.93432	2.7407	2.38334	2.5559	2.33054	2.17983	2.06784	2.13589	2.09567	2.22889	2.04088	2.07974	2.00654	2.06473	2.1323
	-0.123846	-0.0189952	0.0154297	0	-0.0190582	-0.0519501	-0.0798653	-0.0892253	-0.0994204	-0.193304	-0.3338	-0.174861	0.412313	0.472321	0.845711	1.60535	2.09596	2.57133	2.82421	3.33459	3.62932	3.82748	4.00359	4.11439	3.99817	3.73995	3.46906	3.18821	2.95609	2.65897	2.42143	2.26425	2.3241	2.01351	1.61494	1.523	1.47703	1.47818	1.50753	1.37431	1.15649	1.1632	1.17858	1.10274	1.05165	1.01393	0.880914	0.697062	0.598928
	0	0.260855	0.650883	1.07157	1.57569	2.13726	2.3415	2.71238	2.84631	2.92849	3.29031	3.44915	3.70506	3.95301	4.10371	4.37558	4.63584	4.8815	5.02228	5.04244	5.04538	4.81857	4.69237	4.52174	4.308	4.07578	3.94643	3.76537	3.66563	3.44256	3.47152	3.44936	3.39568	3.07478	2.68917	2.19818	1.78745	1.75992	1.60451	1.53634	1.64488	1.43469	1.44103	1.52395	1.72467	1.75794	1.81969	1.83603	1.83061
	-0.421211	-0.432462	-0.315168	0	0.352259	0.469263	0.771156	1.1182	1.43617	1.79126	2.23463	2.79086	3.23966	3.45213	3.62076	3.75604	3.95271	4.21844	4.14724	4.06631	3.63241	3.55975	3.28409	3.37063	3.27616	3.20459	3.12041	3.04007	2.94684	2.7004	2.64213	2.5654	2.21827	1.98039	1.64272	1.54519	1.53205	1.68826	1.62076	1.25244	1.17116	1.13051	1.2575	1.20985	0.650891	0.683203	0.497071	0.475261	0.484102
	0.840752	0.426582	0	0.366039	0.622343	0.900007	1.32434	1.61517	2.28829	2.99927	3.76857	4.23916	4.60134	4.69975	4.88514	4.85314	4.9061	4.62591	4.28402	3.79398	2.90221	2.64812	2.37811	2.60632	2.78394	2.99936	3.28156	3.3287	3.59946	3.66973	3.7417	3.63909	3.42283	3.43345	3.31639	2.91408	2.75368	2.61989	2.45237	2.22891	2.21185	2.03964	1.69384	1.6355	1.42683	1.29014	0.95833	0.45067	0.337065
	-0.048147	-0.0635718	-0.0574922	0	0.0719003	-0.00565102	-0.231519	-0.0084113	0.191317	0.040846	0.102632	0.216968	0.392577	0.612122	0.827115	1.24736	1.54976	1.85052	1.84658	1.98017	2.1161	2.11048	2.2111	2.17684	2.14587	1.97131	1.72057	1.54059	1.65239	1.60226	1.49024	1.45991	1.37336	1.27032	1.31431	1.24134	1.22517	1.39181	1.1618	1.00539	1.14312	1.24872	1.2816	1.60092	1.42605	1.44089	1.49819	1.63157	1.61101
	-0.256931	0.0676845	0.110159	0.232996	0.311126	0.419156	0.469603	0.467047	0.436893	0.621756	0.743972	0.570544	0.640689	0.713868	0.756864	0.92351	0.943731	1.04229	0.830549	0.848422	0.853688	0.751901	0.784552	0.787747	0.841373	0.774244	0.705963	0.676956	0.793635	0.925725	0.97442	1.02733	0.885996	0.853932	0.81962	0.732968	0.811909	0.85864	0.953074	0.775896	0.854675	0.943315	0.953967	0.998415	1.07519	1.08255	1.07264	0.955038	0.84528
	-0.135821	-0.14875	0.00911824	0.142865	0.208623	0.247968	0.396072	0.340002	0.546787	0.899434	1.34641	2.06172	2.49973	3.00312	3.28564	3.61718	4.05018	4.18935	4.25012	4.24258	4.09301	3.77312	3.38582	3.48867	3.2818	3.0674	2.93832	3.05708	3.14228	3.10794	3.09541	2.90783	2.82874	2.71862	2.63417	2.67208	2.3628	2.4728	2.46099	2.3698	2.33701	2.34209	2.26918	2.23777	2.13353	2.06883	1.71606	1.41382	1.37725
	-0.112598	-0.0532754	0	0.345291	0.452736	0.510084	0.650465	1.26209	1.56694	2.09394	2.6006	3.21507	3.45727	3.87401	4.2479	4.51041	4.58045	4.59039	4.60219	4.34799	4.06848	3.65198	3.4131	3.21108	2.69912	2.53557	2.00798	1.89747	1.78742	1.80819	1.44299	1.32907	1.1073	1.24007	1.16472	1.22846	1.24043	1.56747	1.65432	1.58735	1.63947	1.3778	1.33846	1.30033	1.10087	0.851675	0.581919	0.333684	0.494867
	0	0.267777	0.601601	0.809111	1.14991	1.30387	1.61471	2.01987	2.27667	2.38703	2.62878	2.84172	2.89481	2.991	2.92464	2.80967	2.46435	2.45546	2.20213	2.36164	2.31041	2.13577	2.01943	2.12662	2.32119	2.14357	1.97437	1.69776	1.64734	1.48181	1.22521	1.10453	1.20148	0.844107	0.826438	0.851573	1.04627	1.10376	1.14366	1.13863	1.29795	1.26313	1.37681	1.32164	1.22808	0.962199	0.791123	0.780188	0.809223
	0.433029	0.298842	0.186923	0	0.244761	0.237197	0.328745	0.389123	0.526303	1.16854	1.5662	2.2876	2.64585	2.92973	2.995	3.24865	3.41599	3.48797	3.26554	3.10832	3.03588	2.66919	2.42449	2.30807	2.29861	1.83494	2.05863	2.08734	1.97733	1.81887	1.81088	1.79104	1.73753	1.64966	1.61335	1.63238	1.18721	0.669975	0.384912	0.518925	0.486558	0.44629	0.60218	0.534651	0.480235	0.612882	0.476369	0.703251	0.655431
	0.0992232	0	0.266571	0.735835	0.988615	1.10095	1.50147	1.94422	2.38661	3.06313	3.57474	3.93627	4.09874	4.27399	4.42674	4.65783	4.59034	4.72736	4.10116	3.60168	3.23143	2.84442	2.74148	2.49801	2.38726	2.30373	2.13456	1.99935	1.88248	1.71875	1.6622	1.5067	1.31446	1.17796	1.17656	1.10915	1.214	1.39511	1.47294	1.60604	1.57746	1.34784	1.22361	1.15	1.35788	1.22147	1.17986	1.06857	0.92219
	-0.489848	-0.294123	0.0814955	0.279274	0.688969	0.959238	1.0812	1.41776	1.56223	1.82016	2.15419	2.27782	2.482	2.64564	2.85669	3.02195	3.1619	3.09401	3.11701	3.12715	3.24053	3.14042	2.9726	2.74913	2.51423	2.1456	1.70075	1.66332	1.68315	1.53869	1.40636	1.12305	1.17356	1.08203	1.21188	1.4617	1.68814	1.70405	1.50434	1.41636	1.34955	1.52577	1.39883	1.27739	1.15643	0.748386	0.486262	0.195842	0.371452
	-0.0322773	-0.113053	0	0.306066	0.479649	0.936944	1.21007	1.72315	2.18952	2.73591	3.0528	3.44458	3.81818	4.06595	4.09336	4.19962	4.25907	4.03941	3.69546	3.61198	3.38524	3.01453	2.74694	2.47551	2.2421	1.8147	1.43302	1.39601	1.19913	1.10643	1.05345	1.11964	0.945541	1.04763	1.12386	1.04036	1.03616	0.883926	0.701513	0.790591	0.796847	0.758479	0.84267	0.731653	0.739787	0.731209	0.648591	0.623164	0.619886
	-0.202201	0	0.291741	0.611136	0.670309	0.965435	1.321	1.43724	1.86076	2.11431	2.60943	2.70554	3.04645	3.19825	3.45184	3.3381	3.36797	3.06596	3.07454	2.78746	2.5975	2.41809	2.45718	2.34786	2.21013	2.48994	2.63839	2.67553	2.85486	2.81713	2.78729	2.57356	2.47588	2.1389	1.96336	1.86226	1.84555	1.55171	1.46797	1.62588	1.78922	1.63114	1.76297	1.76895	1.58162	1.42114	1.37023	1.22303	1.09992
	0.0343548	-0.0108464	-0.0636308	0	-0.0183294	-0.0379193	-0.00717893	-0.0862345	0.128714	0.0470642	0.300368	0.295675	0.956789	1.52208	2.19899	2.87119	3.25975	3.60972	4.10411	4.47354	4.52674	4.45373	4.4527	4.28271	3.93212	3.80494	3.78412	3.49184	3.23912	2.84737	2.65883	2.07312	1.93674	1.60857	1.5224	1.41197	1.35783	1.18665	1.28915	1.26464	1.45646	1.65929	1.64702	1.63074	1.62218	1.84831	1.88029	1.70329	1.7142
	-0.0625453	0	0.287456	0.472032	0.437969	0.488949	0.438714	0.287549	0.387064	0.305204	0.272458	0.591662	0.780937	1.35105	1.98662	2.60803	3.03963	3.38985	3.71119	3.91036	3.97368	4.05864	4.04892	3.80775	3.43001	3.09913	2.8766	2.58528	2.29871	2.33411	2.29074	2.05716	1.95983	1.91306	1.77803	1.68397	1.6141	1.83401	1.57632	1.39699	1.40498	1.2702	1.33049	1.19475	1.01456	1.31861	1.09272	1.06474	1.34059
	-0.115886	-0.196504	0.0743697	0.189681	0.19551	0.388742	0.553239	0.703949	0.724054	0.731955	0.953931	1.16029	1.39933	1.71078	1.78787	1.88096	2.23963	2.31239	2.40236	2.4717	2.54297	2.4648	2.43326	2.35815	2.60573	2.75868	2.77005	2.96456	2.93515	3.01883	2.85149	2.90728	2.75652	2.62692	2.35536	2.23728	1.93627	1.86534	1.65236	1.5902	1.5815	1.31822	1.04045	1.0042	0.937231	0.765663	0.548973	0.709755	0.804439
	-0.407643	-0.0906521	0.378491	0.40679	0.469069	0.408884	0.679548	0.872109	1.0176	1.15872	1.34879	1.40953	1.66086	2.24393	2.56705	2.72385	2.65377	2.68191	2.78627	2.70186	2.71756	2.6399	2.63261	2.25051	2.30896	2.24539	2.20718	2.35633	2.40274	2.33768	2.36976	2.09968	2.06636	1.9123	1.69454	1.9634	2.12435	2.11436	2.07214	2.02785	2.07962	2.11414	2.03633	2.0837	2.0383	1.73148	1.7442	1.52989	1.67846
	-0.42884	-0.0644079	0.219988	0.393346	0.320509	0.460167	0.888611	1.01125	1.01298	1.36396	1.41303	1.68617	2.04212	2.61139	3.02715	3.39523	3.46782	3.86211	4.03637	4.09187	4.23413	4.04684	3.93808	3.69228	3.35701	3.35058	3.05785	2.93736	2.69701	2.559	2.43788	2.21848	2.0221	1.55761	1.29353	1.14835	0.991598	0.781502	0.786753	1.01709	0.988633	0.766071	1.01033	1.20907	1.06067	0.974404	0.945584	1.09893	0.859699
	0.704514	0.234676	-0.0966619	0	0.157521	0.604718	0.974693	1.20365	1.57225	1.84905	2.0924	2.39913	2.73149	3.03945	3.19828	3.13906	3.06653	2.83526	2.65276	2.46417	2.23456	2.017	1.73342	1.68766	1.56123	1.67011	1.56845	1.72235	1.8887	1.83812	1.94978	1.83794	1.75644	1.73268	1.60784	1.73238	1.81442	1.61038	1.22137	1.19391	1.03437	1.09038	0.884971	0.7832	0.813342	0.545544	0.492926	0.536512	0.569973
	0	0.317706	0.778051	1.16903	1.4522	1.91218	2.19204	2.36794	2.67126	2.84564	3.03839	3.15879	3.62799	3.81166	4.23558	4.5414	4.65227	4.59827	4.7424	4.82118	4.89135	4.69129	4.50109	4.2204	4.05165	3.913	3.69301	3.61485	3.4515	3.15598	2.79052	2.73419	2.58309	2.44909	2.3122	2.07447	2.03884	2.14647	1.96573	2.08025	2.20744	1.88829	1.76211	1.89144	1.9732	1.939	1.7145	1.6265	1.43452
	-0.111589	0.118181	0.107755	0.259678	0.499287	0.607453	0.667964	0.7705	0.852157	1.18218	1.29941	1.49365	1.68874	2.04655	2.34759	2.76108	2.91305	2.9924	3.20768	3.26823	3.42567	3.28196	3.19101	3.09016	2.93921	3.02986	2.95466	2.94006	2.80022	2.69621	2.67765	2.3893	2.39072	2.15791	1.91259	1.79311	1.61989	1.47045	1.27671	1.03529	1.0416	0.854239	0.85516	0.858345	0.857005	0.810963	0.992868	1.09439	1.1608
	-0.198127	0.0279713	0.191924	0.489442	0.677836	0.823222	0.914247	1.29248	1.311	1.55109	1.68807	1.79024	2.03403	2.17892	2.29515	2.43121	2.37713	2.32356	2.11914	2.13605	2.13858	2.11539	2.08836	2.18266	2.22578	2.19051	2.12978	2.4417	2.41738	2.4422	2.38217	2.30123	1.99195	1.67871	1.53527	1.3801	1.01544	0.87351	0.696725	0.705827	0.94844	1.06562	1.26749	1.3128	1.50584	1.44398	1.35895	1.43087	1.52092
	-0.110745	-0.202804	-0.0397722	0	0.125531	0.556072	0.959366	1.23807	1.56004	1.8881	2.06577	2.41807	2.53805	2.85179	2.78547	2.90794	2.63922	2.91913	3.0313	3.21904	3.30974	3.18369	3.26786	3.15952	3.30637	3.20972	3.16377	3.00742	2.83085	2.53377	2.46394	2.2995	2.35775	2.18328	2.03471	1.97147	1.86445	1.77458	1.96833	1.73537	1.58829	1.48364	1.60739	1.60739	1.61529	1.39184	1.36939	1.24013	1.25687
	-0.0834079	0.0456645	0.0822411	0.406439	0.437889	0.645934	0.826201	1.00396	1.07827	1.32458	1.5678	1.94455	2.18743	2.53	3.03412	3.26296	3.43398	3.5772	3.7919	3.84667	3.91451	4.09953	4.23064	3.86496	3.66976	3.63845	3.67278	3.6815	3.73493	3.32937	3.28454	2.94018	2.82263	2.65842	2.38759	2.06212	1.85802	1.66238	1.62448	1.55435	1.62444	1.58597	1.54987	1.4164	1.51508	1.53613	1.63976	1.44771	1.23562
	0.0870954	-0.0362927	0	0.242944	0.447289	0.715067	1.20966	1.71793	2.1277	2.4981	2.94761	3.24329	3.7466	4.1462	4.40428	4.47991	4.61246	4.52925	4.6239	4.65263	4.54397	4.40152	4.11907	3.80639	3.6651	3.60868	3.32073	3.1051	2.88365	2.81645	2.54381	2.34786	2.38702	2.29914	2.15582	2.26492	2.47126	2.67587	2.76807	2.83402	3.10397	3.11078	3.05243	3.15434	3.05096	2.91216	2.71019	2.41568	2.44637
	0.44518	0.0677117	0.0321659	0	-0.119119	0.0305907	0.363277	0.687038	1.2185	1.93572	2.47503	2.97667	3.53795	4.08237	4.56511	4.82785	4.76108	4.87672	4.69577	4.484	4.19713	3.74401	3.29022	3.13932	2.71348	2.61277	2.57978	2.42834	2.31569	2.24753	2.19928	2.24122	2.04345	1.80025	1.60936	1.43421	1.43478	1.31101	1.52114	1.51683	1.59763	1.73246	1.71351	1.84167	2.12642	2.21532	2.25682	2.09132	1.92908
	0	0.394665	0.916134	1.28255	1.77067	1.78899	2.04408	2.19676	2.43595	2.65704	2.91475	2.78926	2.86368	2.95718	3.22943	3.22857	3.23632	3.37295	3.33141	3.26424	3.13503	3.02153	2.98255	2.74254	2.70026	2.52082	2.35696	2.33163	2.11134	2.2286	1.98441	2.18962	2.22011	2.16023	2.41601	2.42261	2.36258	2.23522	2.11242	1.96909	1.50528	1.40767	1.13776	1.29333	1.20982	1.152	1.06032	1.3721	1.26954
	0	0.226464	0.643636	0.812725	1.09692	1.24611	1.49769	2.02892	2.51624	3.10236	3.7368	4.14538	4.46343	5.01344	5.33691	5.53859	5.50353	5.72686	5.6807	5.30412	5.0833	5.02724	4.74462	4.58981	4.43312	4.50551	4.42253	4.35708	4.22645	4.22154	4.31391	3.99275	3.95654	3.75529	3.58954	3.60376	3.74175	3.74752	3.70325	3.79011	3.57306	3.41955	3.51666	3.37966	3.30418	3.20714	3.23994	3.24781	3.11101
	0.0643488	0	0.362067	0.684238	1.13857	1.37591	1.58501	1.62295	1.82536	1.84797	1.95473	1.95138	1.8137	1.70534	1.50384	1.40467	1.32117	1.14965	1.20026	1.23219	1.24806	1.12895	0.899981	0.998691	1.00502	1.0244	1.11338	1.06708	1.1722	1.15544	1.21916	1.12545	1.00042	0.984867	0.943176	1.02849	1.16821	0.957481	0.961977	0.825695	1.0266	1.07271	1.12681	1.34159	1.24775	1.17039	1.00546	0.968798	1.09027
	-0.107745	0.0530686	0.106296	0.293993	0.650681	0.810179	1.18406	1.24419	1.49836	1.74705	1.74624	1.91891	1.97516	1.94899	2.17164	2.57313	2.76969	2.89364	3.0954	3.17277	3.35812	3.48758	3.74954	3.71298	3.57573	3.3531	3.35171	3.2326	2.93414	2.75528	2.55474	2.35931	2.1653	1.95645	1.9941	1.75448	1.57218	1.77852	1.69337	1.46681	1.44555	1.50883	1.56607	1.70736	1.74135	1.82457	2.14454	2.15919	2.25835
	-0.151249	0.0567062	0.093129	0.14107	0.273834	0.471914	0.728197	0.946162	1.2663	1.67312	2.05008	2.44418	2.88285	3.39399	3.70789	3.9868	4.16502	4.18316	4.08923	4.1697	4.19005	4.14093	3.88824	3.79908	3.49151	3.2696	3.27511	3.40503	3.47279	3.14956	2.95399	2.97885	2.72035	2.58868	2.52076	2.48513	2.30388	1.95227	1.9311	1.87926	1.77117	1.74505	1.75284	1.65947	1.74345	1.77791	1.6112	1.63415	1.43813
	0	0.375703	0.742662	1.09883	1.31901	1.40624	1.59059	1.59326	1.48732	1.3446	1.5099	1.39044	1.51778	1.44409	1.43369	1.39275	1.45494	1.41824	1.59312	1.61122	1.72862	1.66713	1.64815	1.6989	1.76847	1.98028	2.01684	2.07866	1.91406	1.85143	1.81752	1.70132	1.74677	1.65837	1.4922	1.3989	1.40438	1.65565	1.40351	1.39363	1.23308	1.17778	1.12856	1.18256	1.29592	1.38053	1.09589	0.973175	0.834408
	0.319355	0.353556	0.0741225	0	-0.0103678	0.00587323	0.411268	0.675496	0.845653	1.14349	1.12663	1.32924	1.67219	1.96287	2.35138	2.41775	2.42902	2.64008	2.60537	2.5427	2.57753	2.69226	2.6267	2.49584	2.30485	1.95087	1.77582	1.63092	1.60377	1.50913	1.21264	0.810451	0.420951	0.539566	0.669564	0.881974	0.811884	0.848843	1.06909	1.10097	1.08225	1.04133	0.947507	0.693103	0.591107	0.497718	0.74386	0.707011	0.77074
	0	0.550357	1.09387	1.54377	2.04243	2.14737	2.7109	3.06167	3.1357	3.51298	3.64529	3.97109	3.87878	3.92808	4.00907	3.9572	3.77291	3.65996	3.46453	3.10147	2.83598	2.48296	2.44589	2.2701	2.02502	2.02156	1.95694	2.02486	2.12837	2.19532	2.16476	2.06107	2.07376	1.90322	1.95328	2.01009	1.8677	1.57603	1.54758	1.45603	1.2137	1.00199	0.805843	0.752878	0.646571	0.370092	0.350591	0.465335	0.514388
	0	0.577275	0.934945	1.41335	1.82054	2.19085	2.46158	2.76593	2.90096	2.92344	2.97636	3.1522	3.28927	3.4632	3.28423	3.31032	3.36909	3.34675	3.53801	3.45379	3.12557	2.93725	2.60424	2.41077	2.47916	2.449	2.09139	1.7645	1.84107	1.77976	1.83928	1.89329	2.07127	1.99081	1.83757	1.96767	1.84502	1.73809	1.51203	1.61467	1.54533	1.66623	1.33487	0.874703	1.24114	1.03445	1.11717	1.05877	1.04946
	0	0.471406	0.988694	1.50965	1.7574	1.97107	2.17652	2.37274	2.34929	2.33492	2.50819	2.57972	2.75141	2.67643	2.67216	2.72847	2.67217	2.57473	2.64259	2.57338	2.55631	2.24941	2.25838	2.26108	2.37658	2.25721	2.13895	2.03626	2.12912	2.22024	2.14245	2.06688	1.867	1.67042	1.25254	1.08234	0.90198	0.726808	0.59103	0.565422	0.424329	0.438032	0.435949	0.361777	0.611585	0.671804	0.764262	0.869991	0.905755
	-0.00258797	0	0.223001	0.63343	0.748283	1.19946	1.59032	2.10545	2.64485	2.99318	3.38126	3.74985	3.95088	3.97818	4.15777	4.18168	4.30958	3.98042	3.91929	3.88182	3.6511	3.44111	3.39823	3.32075	3.1418	2.89546	2.9625	2.60722	2.40147	2.2566	2.18762	1.94558	1.93662	2.04699	2.23206	2.33471	2.38823	2.29785	2.27158	2.32188	2.35328	2.46046	2.26604	2.00719	1.71252	1.52118	1.27822	1.15766	1.01721
	-0.0752358	0	0.246276	0.499019	0.49256	0.621144	0.78589	1.01278	1.31159	1.57625	2.016	2.21723	2.55705	2.8403	3.00888	3.16235	3.22949	3.26494	3.20293	2.816	2.52094	2.1717	1.96106	1.76619	1.53081	1.49886	1.64247	1.49598	1.50814	1.54303	1.57456	1.61567	1.54492	1.73707	1.68476	1.74695	1.62999	1.61484	1.74199	1.72245	1.67722	1.5837	1.51382	1.366	1.03262	1.05176	0.824567	0.888676	0.834778
	-0.0914842	0.161333	0.0885937	0.524113	0.917414	1.28428	1.30591	1.41409	1.51904	1.71719	1.98397	2.02522	1.97042	2.07652	2.04383	1.88418	1.93159	1.91818	1.95808	1.70183	1.23438	1.15701	0.870649	0.904277	1.1248	1.10066	1.06405	0.940896	0.906214	1.17312	1.58125	1.72278	1.73671	1.47584	1.42445	1.54671	1.77954	1.82862	1.89416	1.53214	1.28421	1.36503	1.33656	1.38743	1.286	1.21257	1.22291	1.21525	0.969029
	0	0.736599	1.34726	1.75844	1.99164	2.42893	2.87332	3.00945	3.20044	3.36202	3.3977	3.29934	3.32489	3.36756	3.5155	3.23236	3.2517	3.26117	3.09184	2.80219	2.62677	2.38747	1.765	1.41199	1.25392	1.20218	0.95506	0.618444	0.714971	0.940534	0.938417	1.15297	1.42123	1.37023	1.39429	1.48706	1.63698	1.5978	1.51472	1.53532	1.44802	1.34126	1.18449	1.03692	0.81464	0.844235	0.935853	0.576488	0.469394
	0.212217	-0.0117434	0	0.416905	0.574171	0.735578	1.09737	1.563	1.68419	2.2908	2.36908	2.5911	2.72128	2.85663	2.69114	2.90806	2.74375	2.33132	2.21705	2.16805	2.04223	2.00705	2.04088	1.88771	1.9186	2.10741	2.27988	2.22787	2.00295	1.69273	1.6012	1.62183	1.78498	1.58171	1.43599	1.11067	1.06483	1.15037	0.945541	1.02432	1.08824	1.03032	0.943883	0.878271	0.910109	0.752817	0.694767	0.738885	1.18762
	-0.72293	-0.410888	0.148127	0.380572	0.846925	1.15274	1.35166	1.35549	1.64515	1.81673	2.1203	2.27461	2.43367	2.81934	3.03992	3.28462	3.76514	4.06094	4.1096	4.36328	4.40489	4.6222	4.50833	4.62857	4.7242	4.43892	4.27513	4.33875	4.30902	4.37376	4.43252	4.56081	4.42372	4.19113	4.08516	4.06029	3.83674	3.73929	3.66425	3.54102	3.50459	3.3858	3.24119	3.2641	3.21141	3.27286	3.19009	3.03308	3.07781
	-0.176538	-0.10417	-0.136367	0	0.162035	0.32118	0.768777	1.03573	1.45255	2.23405	3.08545	3.48521	3.87928	4.15429	4.59413	4.72204	5.09358	5.18606	5.13408	4.8356	4.49498	4.21327	4.10015	3.87902	3.69342	3.44739	2.98085	2.67518	2.38193	1.96484	1.6853	1.36812	1.26453	1.1107	1.10457	1.15176	1.32232	1.3493	1.64479	1.72363	1.90442	1.91103	1.82024	2.0168	2.13938	2.0383	1.9124	1.94784	1.7416
[truncated: 819 more columns]

[truncated: 39 more sheets: Fig. 3k-n, Fig. 4a, Fi.g 4b, Fig. 4c-f, Fig. 5c-f, Fig. 6a,k, Fig. 6b-e, l-o, Fig. 6f,p, Fig. 6g-j,q-t, Fig. 7a,k, Fig. 7b-e, l-o, Fig. 7f,p, Fig. 7g-j,q-t, Fig. 8a,d, Fig. 8b,g, Fig. 8c,h, Fig. 8d-e&i-j, Supp Fig. 4b, Supp. Fig. 4c, Supp. Fig. 4d-f …]
